# Supplementary material for: Sustainable customer retention through social media marketing activities using hybrid SEM-neural network approach
Source: PLoS One. 2022 Mar 4;17(3):e0264899. doi: 10.1371/journal.pone.0264899 (PMC8896689; doi:10.1371/journal.pone.0264899)
Supplement: S1 Data — (CSV) [file pone.0264899.s001.csv]

Gender	Age	Education	Monthlyincome	using	ENT1	ENT2	ENT3	ENT4	ENT5	CUT1	CUT2	CUT3	CUT4	CUT5	INT1	INT2	INT3	INT4	INT5	WOM1	WOM2	WOM3	WOM4	WOM5	BAW1	BAW2	BAW3	BAW4	BAW5	BIM1	BIM2	BIM3	BIM4	BIM5	RPI1	RPI2	RPI3	RPI4	RPI5	TRD1	TRD2	TRD3	TRD4	TRD5
1	1	2	2	2	5	5	5	6	5	6	5	5	5	4	6	5	5	6	5	6	6	6	6	5	6	6	6	7	7	7	6	7	6	7	6	5	6	6	5	5	4	5	5	4
2	1	2	3	4	5	5	6	5	5	6	5	6	5	6	5	6	5	6	5	6	5	6	5	6	5	5	5	5	5	5	4	4	4	4	4	5	4	5	4	5	5	4	6	5
2	2	2	3	5	7	7	7	7	7	7	7	7	7	7	7	7	7	7	7	7	4	7	2	7	6	7	7	4	5	7	7	5	6	7	7	6	5	6	7	7	7	6	7	6
1	1	1	2	3	5	6	6	6	5	2	2	3	3	3	4	3	4	4	4	4	3	3	3	5	3	5	4	5	4	2	2	3	3	5	6	6	6	5	5	5	5	5	6	6
2	1	2	2	3	5	3	3	3	5	5	5	3	3	5	3	5	3	5	4	5	4	4	5	4	3	5	2	6	3	6	6	3	6	3	3	3	3	3	3	5	5	5	3	5
1	2	2	2	3	6	6	5	7	6	5	6	4	5	4	5	4	5	4	6	6	5	6	6	5	6	5	6	6	5	5	6	5	6	5	6	6	5	5	4	5	6	6	4	6
2	2	4	3	3	5	4	5	4	5	4	5	4	5	4	5	4	5	3	5	5	4	5	4	6	3	5	2	5	5	5	2	6	6	3	6	4	2	6	6	5	3	5	3	6
2	1	2	2	3	4	5	5	3	5	4	6	4	5	4	5	5	5	4	5	5	5	5	5	6	6	6	5	6	5	6	5	6	5	5	5	5	5	5	4	5	4	5	3	4
1	1	1	2	2	5	5	6	5	5	5	5	6	5	6	6	5	5	6	6	6	5	6	5	6	6	7	6	7	7	5	6	6	6	6	7	6	7	6	6	6	6	6	6	5
2	3	2	1	2	6	5	4	6	5	6	5	6	6	5	6	4	6	6	5	6	5	6	6	6	6	5	6	6	5	6	6	6	7	7	6	6	5	6	6	7	5	7	5	5
2	1	2	2	3	7	7	7	7	6	5	6	3	4	5	4	6	6	3	5	7	6	4	4	5	5	4	7	4	5	4	5	4	4	4	5	4	5	4	5	4	4	5	6	4
2	2	4	3	4	7	6	6	6	7	6	7	6	6	6	6	6	6	6	7	7	6	6	7	6	7	6	7	7	7	6	6	6	7	6	6	6	6	7	7	6	7	6	7	6
2	4	4	3	3	7	6	7	7	4	7	7	6	6	7	4	3	1	4	2	5	6	1	2	4	3	5	4	4	3	1	5	7	4	1	6	5	6	3	4	5	5	5	6	6
2	2	2	2	4	6	6	5	6	6	5	5	5	6	6	6	5	5	5	6	6	5	6	5	6	5	5	6	5	5	4	4	3	3	3	5	5	5	5	6	6	5	5	6	5
1	4	2	2	3	5	6	6	5	5	6	7	7	6	7	6	5	6	5	7	6	6	6	7	7	5	5	5	6	7	7	7	6	6	5	5	6	7	6	7	6	7	6	5	6
2	1	1	2	3	7	7	6	7	7	7	6	7	7	7	5	5	7	7	5	4	5	5	6	6	7	6	5	6	7	6	6	6	6	6	6	7	6	6	4	6	6	7	7	7
2	2	3	3	2	7	6	7	6	7	2	1	2	2	2	6	5	5	6	4	5	6	5	4	4	5	6	6	6	6	5	6	6	6	6	5	5	5	5	5	5	5	4	6	6
1	2	3	2	2	7	7	7	7	7	3	3	2	2	2	7	3	3	3	3	7	3	3	6	6	5	5	4	3	3	5	3	4	5	5	5	5	3	4	4	3	3	3	5	5
1	2	4	2	2	6	5	7	4	3	5	7	4	6	5	2	6	4	6	3	7	1	7	6	3	6	4	5	3	4	5	5	4	5	5	4	4	3	3	3	7	4	5	3	4
2	2	3	2	5	4	5	6	6	6	6	5	2	3	6	4	5	5	5	4	3	5	4	3	5	4	6	2	3	4	5	3	6	4	3	4	3	5	3	3	3	5	4	4	5
2	1	2	3	3	2	3	3	2	4	2	2	2	4	3	3	4	6	3	5	6	3	5	6	2	4	5	3	5	5	2	4	6	5	3	7	2	4	2	6	3	5	6	3	4
1	2	2	2	2	7	7	6	7	5	7	7	6	7	7	4	7	7	4	7	3	5	7	7	6	6	7	7	5	6	7	6	6	6	6	7	6	6	6	6	5	7	4	7	6
2	1	1	3	3	6	2	5	6	5	2	5	2	6	3	5	2	6	4	5	6	2	5	6	3	6	2	5	3	6	7	5	2	5	4	6	7	5	2	6	2	5	3	4	6
2	2	4	1	3	6	7	2	6	6	3	6	2	5	6	1	5	6	2	5	6	2	5	5	2	2	6	3	5	3	5	2	1	6	2	7	1	5	5	6	1	5	5	2	5
2	3	2	2	4	6	6	2	6	2	5	2	6	2	6	6	2	6	6	2	6	2	4	5	3	2	6	2	6	2	5	2	6	2	6	6	2	6	1	4	6	1	5	1	6
2	3	1	1	5	6	7	7	6	7	7	6	6	6	5	6	5	5	6	5	6	5	5	6	6	6	5	6	5	6	5	6	5	6	5	5	6	6	6	5	5	6	5	6	6
1	2	3	1	6	7	6	7	6	7	6	6	6	6	5	6	5	6	5	6	6	5	6	6	5	6	6	6	6	5	5	5	6	5	6	5	6	6	6	6	5	6	6	5	5
2	2	2	1	3	6	5	2	5	3	5	2	7	1	5	6	2	3	2	5	4	6	1	5	2	2	1	6	7	2	5	5	2	5	2	5	2	4	3	5	7	5	2	6	3
1	3	4	3	4	4	4	5	3	6	6	5	5	5	6	2	5	4	4	5	4	5	4	5	5	6	6	5	5	6	6	4	4	5	5	5	3	6	5	5	5	5	6	5	3
2	1	1	2	5	6	5	4	7	6	5	4	7	6	5	4	7	6	5	4	7	6	5	4	7	6	5	4	7	6	5	4	7	6	5	4	7	6	5	4	5	4	7	6	5
1	1	1	2	4	5	6	5	2	5	2	6	2	5	3	7	1	6	2	6	2	5	3	5	4	6	4	3	7	3	5	3	6	2	1	6	7	5	3	3	2	5	2	4	5
2	1	2	2	5	7	7	7	6	7	6	6	7	5	5	5	6	7	5	6	7	6	6	6	7	6	7	6	6	7	6	6	7	6	6	6	7	6	6	6	7	6	6	6	7
2	1	1	2	6	4	5	5	3	5	4	6	4	3	3	5	5	5	5	5	5	5	6	6	5	4	6	6	5	5	6	5	5	4	5	4	4	4	4	5	5	6	6	5	4
2	2	3	3	3	6	5	6	6	7	7	7	7	7	7	7	7	7	7	7	7	7	7	7	7	5	5	5	5	5	5	5	5	6	6	6	6	6	6	5	7	6	5	6	5
1	1	4	3	5	5	3	6	3	2	5	6	2	2	5	3	5	7	1	5	7	5	4	2	2	3	6	2	5	3	5	5	4	7	3	2	6	3	6	5	3	5	3	5	6
1	3	4	2	2	3	4	4	3	4	4	6	3	6	5	3	5	3	5	4	5	4	4	3	3	6	5	6	5	4	4	3	5	4	3	5	6	6	5	6	5	3	3	5	4
1	1	4	2	2	7	5	6	6	6	7	6	5	6	6	6	7	6	6	6	7	7	6	7	6	6	7	5	6	6	6	6	7	7	7	7	6	6	5	6	7	6	7	5	7
1	3	4	3	4	7	7	5	7	4	5	5	5	5	5	4	5	5	7	6	4	4	4	5	5	5	5	5	5	5	5	5	4	5	5	4	4	4	4	4	6	5	5	5	6
2	1	1	2	4	3	6	6	1	6	5	1	6	6	2	1	5	2	1	6	6	2	1	6	6	2	1	3	4	1	7	2	1	6	3	5	5	6	1	6	1	6	1	6	3
2	1	3	3	2	6	3	5	7	1	6	1	5	6	1	5	7	2	5	6	2	5	5	7	6	2	6	6	1	6	2	6	2	5	7	2	6	6	7	6	2	5	6	2	5
2	1	4	2	4	1	7	2	7	1	6	7	1	6	3	5	6	1	5	6	2	5	6	2	6	2	6	1	5	2	5	5	1	5	1	5	1	5	2	4	6	6	6	3	5
1	3	2	2	6	7	6	6	7	6	4	4	5	4	4	7	6	7	6	7	5	5	4	6	6	4	5	5	5	5	6	7	6	5	5	6	6	6	7	6	5	5	6	5	6
1	1	2	2	3	5	6	5	6	5	6	5	6	4	4	4	6	5	4	5	4	5	7	5	5	5	7	6	7	4	4	5	4	5	5	5	5	5	5	5	5	5	5	4	7
2	1	4	3	3	4	3	5	5	4	6	6	6	6	6	5	6	6	6	5	6	6	5	6	6	6	5	5	6	6	6	5	6	5	6	5	6	6	6	6	6	6	6	5	6
2	1	1	2	3	7	5	5	6	5	7	5	6	7	5	6	5	6	5	6	6	4	7	6	6	5	7	7	7	7	6	5	6	6	5	6	6	6	7	6	7	5	7	5	6
1	3	4	3	3	7	5	7	6	5	5	6	5	4	4	5	5	4	5	4	4	4	4	4	5	4	5	4	4	4	3	3	3	3	3	4	4	4	4	5	5	4	6	5	6
2	1	3	3	2	7	5	5	6	6	7	7	5	6	6	5	7	4	7	6	6	7	7	5	7	7	6	6	7	6	5	6	6	6	5	6	6	6	6	7	6	7	7	5	3
2	1	1	2	2	7	6	6	6	5	6	4	5	5	6	4	5	4	5	6	3	5	2	6	5	3	6	3	3	6	4	4	6	6	5	4	5	4	3	6	6	4	7	4	5
1	3	3	2	2	6	2	7	7	1	6	7	6	6	2	6	1	6	7	6	6	7	1	6	6	6	2	6	7	2	5	5	5	4	6	6	7	7	7	6	6	7	1	6	7
2	1	1	2	6	7	3	6	7	1	6	7	6	1	6	2	6	7	2	6	2	7	2	6	7	2	6	1	7	2	2	2	2	5	5	2	2	6	2	2	2	6	2	6	2
2	1	1	2	3	5	4	6	5	2	6	6	7	3	5	7	5	6	5	2	6	6	2	7	6	4	5	2	1	2	4	5	6	4	6	7	5	2	5	5	6	5	7	1	4
1	4	4	1	4	7	4	6	4	6	6	7	5	7	6	7	7	7	5	6	6	5	7	5	6	7	5	6	5	5	6	6	6	6	6	5	6	7	6	6	6	7	5	7	6
1	2	3	2	3	5	4	4	5	4	4	4	4	4	4	4	4	4	4	4	4	4	5	4	4	5	4	5	4	6	4	6	4	5	4	5	4	6	6	6	4	4	4	4	4
2	1	1	2	4	6	2	6	6	6	2	5	7	1	5	6	2	7	6	4	7	4	6	6	6	1	6	7	2	5	6	3	6	7	2	6	7	2	6	7	1	7	1	5	6
2	1	1	3	3	7	7	7	7	6	6	6	5	6	4	3	3	3	4	4	3	3	3	3	4	4	5	4	4	5	4	5	4	4	6	5	4	5	5	4	4	4	5	5	5
2	2	3	2	3	1	1	1	4	4	6	3	4	3	3	2	4	2	4	2	4	4	2	4	3	5	1	5	2	3	3	3	3	5	3	2	4	4	3	3	4	1	3	3	2
1	1	4	2	3	7	7	7	4	5	4	4	4	4	6	4	7	4	7	4	5	6	4	4	4	4	4	4	4	4	3	5	5	7	7	2	2	2	3	3	6	4	6	4	7
1	2	2	2	2	2	1	2	7	6	6	6	6	6	6	6	6	6	5	5	5	5	5	5	5	5	6	5	6	5	5	6	5	5	6	5	5	6	5	5	6	5	5	6	5
2	2	1	2	4	7	6	7	7	6	5	7	6	6	6	6	7	6	4	6	6	5	6	5	6	5	6	5	7	6	7	6	7	6	5	6	5	6	7	6	7	6	5	6	7
2	1	1	2	3	7	7	6	6	5	5	4	5	6	7	6	6	4	5	7	4	5	6	6	5	6	6	6	6	6	7	5	7	5	7	6	7	5	7	5	6	4	6	4	6
2	1	1	2	3	3	3	3	1	3	4	4	2	5	2	4	6	2	5	4	5	5	2	6	2	5	4	2	5	2	5	3	7	2	5	3	4	5	3	6	5	2	4	4	2
2	1	1	2	5	7	7	7	7	7	7	7	7	7	7	6	6	6	6	7	6	6	5	5	5	7	5	7	5	7	5	7	5	7	5	6	5	7	6	6	5	5	6	5	6
2	2	3	3	6	7	6	6	5	7	4	5	5	7	5	4	6	6	5	5	3	7	5	5	7	5	6	5	6	4	5	7	5	5	7	6	6	6	6	5	5	4	6	5	7
2	2	2	3	3	6	6	6	6	6	6	6	6	6	6	6	6	6	6	6	5	5	5	5	5	5	5	5	4	2	2	2	5	4	5	1	5	1	5	2	5	3	5	5	3
2	1	1	2	6	7	6	6	6	6	6	6	5	6	5	5	6	6	5	6	5	6	5	5	6	6	6	5	6	6	6	6	5	5	6	6	6	5	6	6	6	5	6	5	6
1	1	4	2	3	7	7	7	7	6	6	6	6	6	5	6	7	7	6	5	5	6	6	5	5	6	7	7	6	5	5	6	6	6	5	6	6	5	5	6	7	5	7	6	6
2	2	3	3	3	7	7	7	7	5	6	7	4	7	5	4	4	3	5	4	4	2	3	3	3	5	3	5	5	5	5	4	4	4	4	3	3	3	5	5	7	4	6	7	4
2	4	1	1	3	7	5	7	7	4	3	3	3	4	2	3	3	3	4	3	3	3	3	3	4	3	4	4	6	4	4	4	3	5	6	4	4	5	4	5	4	4	4	5	5
2	1	1	2	6	6	5	6	6	7	6	6	6	5	6	5	6	6	5	6	6	5	6	6	6	6	5	6	5	6	5	6	6	5	6	5	6	5	6	6	5	6	5	6	5
1	1	2	2	2	3	5	4	4	5	4	5	5	4	4	5	4	5	4	5	6	4	5	5	3	3	3	4	3	5	3	5	4	5	4	3	5	3	5	3	3	2	5	4	4
1	1	1	2	3	3	5	3	5	4	4	5	3	4	4	3	4	4	3	5	4	3	4	3	5	3	4	5	3	3	4	3	3	5	3	3	4	4	4	4	3	4	4	4	3
2	1	1	2	3	3	4	4	5	4	4	5	4	5	4	3	5	4	5	4	6	5	6	4	5	3	4	3	4	3	5	3	3	5	3	5	3	4	3	3	3	3	2	4	2
1	1	2	2	3	5	5	3	5	2	5	5	4	6	4	6	4	6	7	6	3	6	6	4	5	5	4	6	5	5	4	6	5	6	3	5	6	5	6	4	6	5	4	6	5
2	1	1	2	3	6	5	5	6	5	6	6	6	5	5	4	6	6	6	5	6	6	6	5	6	6	5	6	6	6	5	6	6	7	6	6	6	6	7	5	6	7	6	5	6
2	1	2	2	2	7	6	7	7	6	7	7	6	7	7	6	7	6	7	6	7	7	6	7	7	7	6	7	7	7	5	4	6	5	4	6	7	6	6	6	7	6	7	7	6
2	2	2	3	3	7	1	4	5	3	6	3	5	4	5	5	6	5	4	5	4	6	4	5	4	4	6	4	6	4	6	4	6	4	4	5	6	4	6	6	6	4	6	6	3
2	2	2	2	3	6	5	2	5	1	5	2	5	1	5	2	5	1	6	2	5	1	6	2	5	6	3	5	3	5	5	5	5	2	5	2	5	2	5	1	6	2	5	3	6
2	2	2	3	2	6	6	5	6	6	5	6	5	6	5	6	5	6	6	5	6	6	6	5	6	5	5	6	7	6	5	6	5	6	5	6	6	6	5	6	6	7	6	5	6
2	1	1	2	2	7	6	7	7	6	7	7	6	7	6	7	6	7	6	7	6	7	6	7	6	6	5	6	7	6	5	7	6	6	5	7	6	7	5	6	6	7	6	4	4
2	1	2	1	3	3	5	3	4	3	5	3	4	3	4	3	3	4	3	4	3	4	3	5	3	3	4	4	6	3	5	4	3	4	4	3	4	4	3	4	3	4	4	3	4
2	1	1	2	4	6	5	4	6	5	5	5	5	4	5	6	4	6	4	6	4	5	4	5	4	4	5	5	5	5	5	6	5	5	6	5	4	6	6	6	6	4	7	4	5
2	2	1	3	4	6	2	6	5	6	5	1	5	2	5	5	2	5	2	5	2	5	5	2	5	4	5	4	5	6	5	6	5	6	5	6	6	6	6	5	5	1	5	5	2
2	1	1	2	4	6	5	6	6	5	6	7	6	5	6	7	6	6	5	6	6	5	6	6	5	6	6	6	6	6	7	6	6	5	5	5	6	5	6	5	6	5	6	5	6
1	2	2	2	3	7	6	7	6	7	7	6	7	7	6	7	7	6	7	7	6	7	6	7	6	6	7	6	6	7	6	7	5	6	7	6	7	6	7	6	6	7	6	6	7
2	1	1	2	3	6	5	5	6	4	6	5	5	6	5	4	5	5	6	5	3	5	6	4	6	5	7	5	7	7	7	6	5	3	2	6	6	5	5	4	5	6	4	5	7
2	1	1	2	2	6	6	5	6	5	4	4	3	4	4	5	6	5	5	6	5	5	5	6	6	6	6	6	6	6	5	6	5	5	5	5	5	4	4	6	6	6	5	6	6
2	4	1	1	2	6	5	6	5	6	6	5	5	6	5	6	5	6	6	5	6	6	5	6	6	5	6	5	6	5	6	6	5	6	5	5	6	6	6	6	6	5	6	5	6
2	1	1	2	3	5	5	6	7	2	6	1	7	2	2	6	2	6	7	2	6	2	6	2	6	2	6	2	6	2	2	1	2	3	3	4	4	4	3	4	6	2	1	1	1
2	2	2	2	3	6	2	5	3	6	4	6	3	6	2	3	6	2	5	3	6	3	5	3	6	4	6	4	6	4	6	4	6	4	6	4	6	6	4	6	7	6	4	6	3
2	4	1	1	3	6	5	5	6	5	4	4	4	5	5	6	3	4	3	6	2	4	3	3	5	3	5	4	3	3	4	4	4	4	4	5	3	2	5	5	7	4	3	4	3
2	3	2	2	3	3	4	3	4	3	3	3	5	3	4	3	4	4	3	4	4	3	4	4	4	3	3	3	4	4	7	7	7	7	7	5	3	3	4	4	5	3	3	4	3
1	1	1	2	2	5	6	6	7	7	7	7	5	7	6	6	6	7	7	7	7	4	4	4	5	7	7	7	6	7	5	6	7	7	7	7	6	5	6	5	5	5	6	6	7
2	4	1	1	3	7	5	6	7	4	7	7	6	5	6	5	5	4	5	5	2	4	4	3	4	6	6	6	5	7	5	5	5	3	7	6	7	7	5	6	5	6	6	6	5
2	1	2	2	3	4	3	5	3	4	4	3	4	3	5	3	3	4	4	2	5	3	4	4	3	1	4	5	3	4	6	3	6	4	3	4	3	4	6	3	3	4	5	4	3
2	2	4	2	3	5	4	6	5	6	6	5	5	6	4	5	6	5	6	7	6	5	6	3	4	2	3	4	3	1	1	1	5	3	6	1	4	4	4	4	4	3	5	1	4
1	1	1	2	3	5	2	4	3	2	5	4	4	6	5	3	4	2	4	6	4	2	4	5	3	1	6	1	5	1	4	3	4	3	4	3	4	3	2	3	3	5	5	4	4
2	4	2	2	2	6	5	4	4	4	6	4	4	4	3	4	5	5	4	5	4	5	5	4	5	4	4	4	4	5	4	5	5	4	5	5	6	6	6	5	4	4	5	4	5
2	1	1	2	3	5	6	6	6	6	7	7	7	7	6	7	7	6	6	7	6	5	6	5	6	5	5	6	5	6	7	6	7	6	6	7	6	6	7	6	7	6	6	6	7
2	1	2	2	2	6	6	6	6	7	7	6	6	6	6	7	6	6	7	7	7	7	5	6	5	7	6	7	7	6	5	6	7	6	6	6	6	5	6	6	7	6	6	5	5
2	2	1	2	4	7	7	7	7	7	6	6	6	6	6	7	6	6	6	7	6	6	5	6	5	6	6	6	6	6	7	6	7	6	6	7	6	7	6	6	6	6	6	6	6
2	4	1	1	6	7	7	7	7	7	7	7	7	6	6	7	7	7	7	6	4	4	4	4	4	7	6	7	6	7	7	7	7	7	7	6	6	6	7	6	4	4	4	4	4
2	4	2	2	2	6	6	6	6	6	6	6	6	6	6	6	6	5	4	4	6	5	5	6	6	5	6	6	7	7	5	4	4	4	5	6	6	6	5	6	5	4	5	6	6
2	1	2	3	2	7	7	7	7	7	7	7	7	7	7	6	6	6	7	6	7	5	5	5	7	6	5	7	6	5	6	5	6	5	6	6	6	5	6	5	6	5	6	5	7
2	2	2	2	2	5	6	6	7	3	6	6	5	5	4	3	3	3	3	3	4	3	3	4	4	4	4	3	3	4	3	4	5	5	3	3	3	4	4	4	6	5	4	5	5
2	3	4	2	4	6	6	6	4	4	5	5	3	5	4	4	5	3	5	4	5	5	4	4	3	6	4	5	3	5	2	7	4	4	6	1	6	4	2	6	3	5	5	3	5
2	1	2	2	3	6	6	6	7	5	4	6	4	5	7	6	6	6	6	6	6	7	7	7	6	5	6	5	5	5	5	5	6	4	6	5	5	6	6	6	5	5	6	6	6
1	3	3	2	6	5	5	6	5	7	5	4	5	5	5	5	5	5	5	5	5	5	5	5	5	5	5	6	5	5	5	5	5	5	5	5	5	5	6	5	5	5	6	5	5
2	1	2	2	5	7	7	7	7	7	7	7	5	5	4	7	7	7	7	7	7	7	7	7	7	6	7	5	7	5	7	7	5	7	7	6	6	7	7	7	5	7	7	6	7
2	2	3	2	6	7	7	7	7	1	1	4	7	7	4	4	4	5	3	6	3	5	2	5	3	2	1	2	3	4	5	6	7	6	5	4	3	2	1	2	3	6	3	6	4
2	4	4	2	4	5	7	7	7	7	2	2	1	1	1	4	4	4	4	4	7	1	1	4	4	4	5	6	4	4	4	5	4	5	4	4	3	4	4	3	3	3	2	4	3
2	4	2	3	4	7	7	5	7	6	7	5	7	5	7	5	7	7	6	7	7	6	7	7	7	7	7	7	7	4	4	4	5	4	5	5	7	4	5	7	7	7	7	5	7
2	4	4	2	2	6	6	6	6	5	4	4	4	4	4	3	3	3	5	5	3	3	3	5	5	5	4	5	5	5	6	5	4	5	6	5	5	4	5	6	5	5	6	5	5
2	4	4	3	3	6	6	6	6	6	6	6	4	4	4	5	6	6	6	6	6	6	6	6	6	5	5	5	5	5	5	3	3	4	2	5	5	5	5	5	5	5	5	5	5
1	2	3	3	3	7	5	5	5	5	5	5	5	5	5	5	5	5	5	5	5	5	5	5	5	6	6	6	6	6	6	6	6	5	6	6	6	6	5	6	5	6	6	6	6
2	1	2	2	3	4	4	6	6	2	6	4	2	6	7	7	6	7	3	6	6	5	3	6	3	6	2	2	7	2	2	7	6	7	1	6	6	6	2	4	6	4	3	3	6
1	2	3	3	5	7	7	7	7	7	7	6	7	7	7	7	7	7	7	7	7	7	7	7	7	6	7	6	7	6	7	6	7	7	6	7	5	7	6	7	7	7	6	7	5
2	2	2	2	5	6	4	5	6	6	6	6	5	6	4	3	5	5	3	6	3	6	2	6	6	5	7	7	6	6	6	5	6	5	6	5	6	6	6	7	6	5	6	6	6
2	3	2	2	3	7	4	5	6	7	6	6	6	5	6	5	6	4	6	5	7	5	5	5	5	5	6	6	5	4	5	6	3	6	6	6	5	6	5	5	4	6	5	4	5
1	4	4	2	2	6	5	5	5	5	5	5	5	5	5	4	4	4	4	7	6	6	4	4	6	4	5	5	4	4	4	4	4	5	5	4	5	5	5	5	4	4	6	5	6
1	2	1	3	2	6	6	7	7	6	7	7	5	6	7	4	5	5	5	6	6	4	4	4	5	6	6	6	4	4	4	4	5	4	4	5	4	5	5	5	6	6	6	5	5
2	2	2	2	3	5	7	7	7	7	7	7	5	6	6	5	5	5	5	5	5	2	2	4	5	5	5	6	6	6	4	5	4	4	5	5	6	5	5	6	5	5	5	6	6
1	3	1	2	3	4	4	5	4	4	4	5	3	5	4	5	4	5	4	4	4	5	5	5	4	5	5	7	4	5	5	4	4	5	4	4	5	5	4	5	5	3	3	5	6
2	3	1	2	3	6	6	5	5	6	6	6	5	5	6	4	4	4	4	5	7	4	4	4	5	4	4	5	6	4	4	4	6	4	7	5	4	5	4	4	4	5	4	5	4
2	4	4	2	2	5	6	5	6	6	4	4	3	3	3	5	5	5	6	5	6	5	4	5	6	6	5	6	5	6	4	4	4	4	5	6	6	6	5	5	6	6	5	5	6
1	2	3	3	3	1	7	7	6	3	5	5	4	5	4	5	5	5	5	5	5	5	6	5	5	5	5	6	6	7	7	6	4	6	5	5	5	5	5	5	5	7	5	6	5
1	4	4	2	2	6	6	5	6	6	7	7	5	7	6	7	7	4	7	7	7	4	7	5	7	6	7	6	7	6	5	6	7	7	7	6	6	7	7	6	7	5	7	6	6
2	1	1	2	3	6	7	6	7	4	5	4	4	3	3	4	3	4	5	4	3	2	1	2	4	6	3	4	5	4	3	5	4	3	5	4	3	5	3	5	5	5	5	6	5
2	2	2	2	3	6	6	6	6	7	7	7	7	6	6	6	6	6	7	7	7	6	7	7	6	7	5	7	6	6	6	6	6	7	7	6	6	6	7	6	7	5	7	6	5
1	1	1	2	3	6	6	6	5	5	5	5	6	5	5	6	5	5	6	5	5	6	5	6	5	6	6	6	5	6	5	5	6	6	5	5	6	5	5	5	6	5	6	5	5
2	1	3	2	3	7	5	5	7	6	6	5	4	7	7	7	7	7	7	4	7	6	7	5	7	6	5	7	6	6	5	4	7	7	5	7	5	7	6	6	6	7	6	5	6
2	3	2	3	3	7	7	7	7	7	5	7	6	7	5	4	7	7	5	7	4	7	7	7	7	3	5	4	7	4	5	5	4	5	5	5	7	5	2	6	6	5	4	7	4
1	1	1	2	3	5	5	5	6	4	4	5	2	3	5	6	6	6	6	6	3	3	3	4	5	5	5	5	5	5	5	5	5	5	4	5	4	4	4	4	4	5	5	5	5
2	3	4	3	2	7	5	5	6	5	4	5	5	5	6	5	4	4	4	4	5	5	6	5	5	4	4	6	7	4	4	4	5	2	5	4	5	3	5	3	4	5	4	5	4
1	3	2	2	3	6	6	5	6	6	6	6	5	6	5	6	5	6	6	5	6	5	5	6	5	6	5	6	6	6	5	6	7	5	6	5	5	5	5	6	6	4	5	6	5
2	4	4	3	3	6	5	5	5	6	5	5	6	5	6	5	5	6	5	5	5	5	5	6	5	5	6	6	5	6	6	6	5	5	6	6	5	6	6	6	5	5	6	6	5
2	3	2	3	3	5	6	5	6	4	3	3	4	4	4	4	5	5	5	5	4	5	5	5	4	5	7	5	5	5	5	5	4	4	5	5	5	4	5	4	5	4	6	5	4
2	2	2	2	3	6	6	6	7	6	5	7	5	6	5	5	5	5	6	6	6	5	5	6	6	5	6	7	5	6	6	6	6	6	6	6	6	6	6	6	6	5	6	6	6
2	2	2	3	3	5	6	5	7	5	5	4	4	4	4	3	4	4	6	4	4	4	3	3	5	6	5	5	6	5	6	7	7	5	6	3	5	5	5	6	6	4	6	6	6
2	2	4	2	4	7	6	6	6	5	7	5	5	7	7	6	6	7	6	6	6	7	6	6	6	7	6	6	5	6	6	5	4	6	4	7	7	7	7	7	5	6	6	7	6
2	1	2	2	5	5	5	6	6	7	5	5	1	1	1	4	5	5	6	6	7	5	5	5	7	3	6	3	4	2	6	5	5	5	3	4	4	4	5	5	2	2	2	4	2
2	4	2	2	3	7	7	7	7	7	2	3	2	1	2	7	7	7	7	7	6	7	7	7	7	4	5	6	4	7	6	6	5	7	5	4	4	4	4	4	5	4	5	3	5
2	4	2	2	6	7	7	7	7	7	7	7	7	7	7	6	6	7	7	7	7	6	7	6	6	7	5	7	6	6	7	7	7	7	7	6	6	7	6	7	7	5	4	7	7
1	1	1	2	5	6	6	6	6	6	6	7	6	6	6	6	7	6	6	6	7	6	6	6	6	6	5	5	6	6	6	6	7	6	6	6	7	6	6	7	5	7	7	7	7
1	3	2	2	4	5	5	5	5	5	6	6	6	6	6	7	6	6	7	7	6	3	6	6	5	6	6	6	6	6	7	6	6	6	7	6	6	7	6	7	5	5	5	6	5
2	3	1	1	3	7	4	4	7	4	4	4	4	4	4	4	4	4	4	4	6	2	4	5	5	4	4	4	4	4	4	4	4	4	4	4	4	4	4	4	5	5	6	5	6
2	4	1	1	5	6	6	6	6	6	6	6	6	6	6	6	6	6	5	5	6	6	7	6	6	7	7	7	6	7	7	7	7	7	7	7	7	7	7	7	7	5	7	6	7
2	4	2	2	4	4	5	5	5	4	4	4	4	4	4	7	7	7	7	7	6	4	4	5	4	5	5	6	6	6	6	4	4	4	3	5	6	6	6	6	7	7	5	7	5
2	4	2	2	6	6	5	5	5	5	5	5	5	5	5	5	5	5	5	5	5	5	4	5	4	4	4	4	5	5	5	5	5	5	5	5	4	5	5	5	5	4	5	4	6
2	4	2	2	4	6	6	6	6	5	4	5	4	5	4	5	5	6	7	6	6	6	6	6	7	5	6	6	7	7	6	7	7	6	7	6	5	5	5	6	6	6	6	5	6
2	4	2	1	2	6	5	5	6	4	7	7	4	4	4	1	1	2	4	1	6	1	2	4	7	4	2	2	2	4	4	6	1	2	6	5	5	6	4	5	5	4	7	6	6
1	4	3	2	3	6	6	6	6	6	5	5	4	5	4	5	5	5	5	5	5	5	5	5	5	5	5	5	5	5	5	5	5	5	5	4	2	3	4	5	5	5	5	5	5
2	3	2	2	3	7	7	7	7	6	5	4	4	4	4	6	7	7	6	7	1	1	1	1	6	6	7	7	7	7	6	5	6	7	5	6	7	6	6	6	7	6	7	6	7
2	4	4	1	4	7	6	7	7	5	3	4	4	3	3	6	4	4	5	4	5	5	5	5	6	7	5	6	7	6	7	7	6	7	7	6	5	6	5	6	7	7	6	7	6
2	4	3	1	4	6	6	7	7	4	4	7	7	4	7	3	5	5	7	4	6	1	2	7	4	6	7	6	7	5	5	6	6	6	6	5	7	5	7	4	7	4	7	4	7
2	3	2	1	4	6	6	6	6	6	6	6	6	6	6	6	6	6	5	6	5	5	5	6	6	6	5	5	5	5	5	6	5	6	5	6	4	6	6	5	6	7	5	6	6
2	4	2	1	3	5	5	5	5	5	4	4	3	3	4	4	5	5	5	5	4	4	4	5	6	4	6	5	5	5	5	5	4	4	6	5	5	5	5	5	6	5	6	6	6
2	4	4	2	3	7	7	7	7	7	7	7	6	7	6	4	5	5	5	5	3	3	3	3	7	4	5	4	4	3	7	7	7	7	7	6	7	6	6	6	3	5	5	5	5
2	4	3	2	5	7	7	6	7	6	7	6	7	6	7	6	7	7	6	7	7	7	6	7	7	7	6	7	6	7	6	7	6	7	6	6	7	7	6	7	7	7	6	7	6
1	2	2	1	3	5	5	6	7	5	4	4	4	5	5	5	5	5	5	6	5	2	5	5	5	5	5	5	4	4	5	4	3	4	5	5	4	4	5	5	5	5	6	5	5
2	4	4	2	3	3	4	3	4	4	3	3	5	3	5	3	4	3	3	5	3	3	4	3	3	3	4	3	4	4	3	3	5	4	3	4	3	3	5	3	4	4	3	4	4
2	1	1	2	5	6	6	6	6	7	6	6	7	6	6	6	7	7	6	6	6	7	6	6	6	6	6	6	7	7	6	6	6	7	6	6	6	7	7	7	7	6	7	6	6
2	4	2	2	3	6	6	7	7	6	6	7	6	6	7	7	6	6	5	6	6	6	6	6	5	6	7	6	6	7	6	7	6	7	5	6	7	6	7	6	6	5	6	6	5
2	4	4	1	2	7	2	6	3	3	7	2	6	7	2	6	2	7	1	6	6	2	6	2	6	5	3	5	3	5	7	1	5	2	5	3	4	6	7	2	1	6	2	3	6
2	4	1	1	6	7	7	7	7	7	6	6	6	6	6	7	6	6	7	7	6	7	6	6	7	6	7	6	6	6	6	6	7	6	7	6	6	6	7	6	6	6	7	7	7
2	4	1	1	2	6	5	7	4	5	6	7	3	4	2	1	6	1	7	2	6	3	4	5	3	4	4	1	1	5	2	2	3	4	5	2	7	3	4	2	6	7	3	5	2
2	4	2	2	2	7	6	7	7	6	7	7	5	6	6	7	7	6	7	5	7	6	7	7	6	7	5	7	7	5	3	5	3	7	7	6	6	7	6	6	7	5	7	5	6
2	4	2	2	4	6	6	7	7	7	6	7	6	7	6	7	6	7	7	7	7	7	6	6	7	7	6	4	7	6	6	7	6	7	5	7	6	6	6	7	7	6	7	7	6
2	4	2	2	2	7	7	6	7	6	6	6	7	7	7	7	7	7	7	7	5	5	6	6	6	7	7	5	6	5	5	6	6	7	7	6	6	7	6	7	7	5	6	6	6
2	4	3	2	3	6	3	7	4	6	2	5	3	1	3	5	2	6	7	3	5	2	3	5	6	3	2	4	7	5	4	4	3	4	5	5	6	7	3	5	5	6	3	6	3
1	2	3	1	5	4	5	7	7	6	5	6	3	7	7	7	7	5	5	4	7	5	6	6	7	5	5	5	6	5	4	7	6	6	6	6	5	6	6	6	6	5	5	5	6
2	4	2	2	3	6	6	7	7	5	5	7	4	4	5	4	6	6	5	3	2	3	1	1	4	5	1	4	4	4	4	4	4	4	2	3	3	3	1	2	6	6	6	6	6
1	1	1	2	5	7	6	7	6	5	4	4	4	4	5	6	5	5	6	5	5	6	7	5	7	5	6	6	6	7	6	5	6	4	7	6	7	7	6	7	6	5	6	7	7
2	1	1	2	5	7	6	7	7	5	4	5	5	5	4	7	6	7	6	6	7	7	7	6	7	7	7	6	7	6	7	7	6	7	7	6	5	5	6	7	6	6	5	5	6
1	1	1	2	4	6	5	6	7	7	6	5	3	5	4	5	5	5	7	5	6	4	6	4	5	5	6	6	5	6	4	7	5	7	5	4	6	5	6	5	6	6	6	7	5
2	1	2	3	6	6	6	6	6	6	6	6	6	6	6	6	5	5	7	7	5	5	7	7	7	6	6	7	6	6	6	6	6	7	5	5	5	5	6	6	5	6	7	5	6
1	1	1	2	2	5	6	6	5	5	6	6	5	5	5	6	4	5	4	5	5	5	4	4	4	5	5	6	6	6	6	6	5	5	6	6	6	5	5	5	5	5	7	5	7
2	1	2	2	2	7	7	7	7	7	7	7	7	7	7	7	7	7	7	7	5	6	6	3	4	7	5	7	7	7	5	7	7	7	7	5	7	4	7	7	7	7	5	7	7
1	3	4	3	3	7	6	7	6	5	7	7	6	7	7	7	6	4	5	5	5	5	4	5	4	5	6	5	7	6	6	6	5	7	6	6	5	6	6	6	6	5	5	6	6
2	1	3	3	5	7	7	7	7	7	7	7	7	7	7	7	7	7	7	7	7	7	7	6	7	5	7	7	5	7	7	6	7	7	7	7	7	5	4	4	7	7	5	7	6
2	1	3	3	5	7	6	6	6	6	6	6	6	6	6	6	6	6	6	6	6	6	6	7	4	6	6	6	6	6	6	6	6	6	6	5	6	6	7	6	6	6	7	6	6
2	1	1	1	5	6	6	6	7	5	6	6	6	6	6	6	6	6	6	6	6	6	4	6	6	7	6	6	7	6	6	6	5	6	6	5	6	5	6	6	6	4	6	5	6
2	2	2	3	4	7	7	6	6	7	7	6	6	7	6	7	6	6	6	6	6	4	6	6	4	6	6	5	6	6	5	6	5	6	6	5	5	6	6	7	6	6	6	4	6
1	4	4	1	5	7	6	6	6	6	6	6	6	6	6	6	6	6	6	6	4	4	4	4	4	6	6	6	6	6	6	6	6	6	6	3	3	3	6	3	5	6	5	6	6
2	1	1	2	3	7	5	7	7	7	2	2	1	1	1	5	5	5	6	5	4	4	5	5	5	4	6	5	5	4	4	4	4	4	4	5	5	5	4	4	5	5	5	6	5
1	2	4	2	4	6	6	6	6	6	5	5	5	5	5	6	6	5	6	6	2	2	7	2	2	5	5	5	6	5	3	3	3	3	6	5	5	6	5	3	6	6	5	5	6
2	2	2	3	4	5	6	7	6	5	5	6	6	6	7	5	5	7	6	7	5	5	5	4	5	5	6	6	7	6	6	5	6	7	5	6	5	6	6	6	5	7	5	6	5
2	1	3	2	3	6	6	6	5	5	6	6	7	7	7	7	6	6	6	6	4	4	5	4	4	6	7	7	7	7	6	6	6	6	5	6	5	5	6	6	5	6	6	6	6
2	3	3	2	4	6	6	7	5	4	5	5	5	4	5	4	5	5	5	5	3	3	3	2	3	5	4	5	4	5	4	5	4	5	5	4	5	3	3	5	5	5	5	5	5
2	3	2	2	6	6	6	6	7	7	6	6	6	7	7	6	6	5	5	6	7	7	7	7	7	6	6	5	5	5	6	7	7	7	7	6	6	6	5	5	5	5	7	5	5
2	1	2	2	3	5	5	4	6	4	5	4	5	5	5	5	5	5	5	5	7	7	7	7	7	5	6	5	5	5	5	5	5	5	6	5	6	5	6	5	5	6	5	5	5
1	4	2	1	2	6	6	6	6	6	7	7	7	7	7	5	5	5	5	5	7	7	7	7	7	4	4	5	5	4	4	5	5	5	4	6	5	5	5	4	4	5	5	5	5
2	4	2	2	3	6	3	6	1	3	5	2	7	5	6	3	5	1	6	2	6	7	5	5	4	2	5	4	2	5	3	1	1	7	3	6	3	5	6	3	3	4	2	1	6
1	3	4	2	3	6	6	5	5	4	3	3	3	4	4	5	4	5	5	4	7	7	6	7	6	4	5	5	5	5	5	5	5	5	6	5	6	5	6	5	5	5	5	5	6
2	4	1	1	3	6	3	5	1	7	2	3	4	1	6	4	5	2	7	1	6	3	5	3	4	3	5	1	7	1	7	1	3	6	3	6	3	5	4	4	1	1	6	3	5
1	2	4	2	2	5	6	6	6	6	4	4	4	4	4	5	5	4	5	5	7	6	5	4	4	4	5	5	5	5	5	5	5	4	4	4	5	5	5	5	4	4	4	4	4
1	2	4	2	6	6	5	6	6	5	3	3	1	2	2	4	4	4	4	4	7	5	6	5	5	5	5	3	4	5	3	3	3	4	4	4	3	5	5	5	4	4	4	4	4
2	2	4	3	4	7	6	6	7	6	6	6	7	6	6	6	6	6	7	6	7	6	6	7	6	6	5	6	6	6	5	6	6	6	6	6	6	6	6	7	6	7	6	6	6
2	1	2	3	3	6	6	5	6	3	6	6	6	7	6	3	2	3	3	3	2	3	3	3	6	6	6	6	3	3	6	6	6	6	6	6	6	6	6	6	6	6	6	6	6
2	2	1	2	6	6	6	7	7	7	6	6	7	6	7	7	7	6	6	6	4	7	6	6	5	5	7	6	6	6	6	7	6	7	6	6	7	6	7	7	6	7	7	6	7
2	1	4	3	3	5	3	6	5	4	3	3	3	3	4	4	4	5	5	5	6	4	4	6	5	5	6	6	6	6	6	6	6	6	7	6	7	7	7	7	4	5	5	5	5
1	2	3	2	2	6	5	6	6	4	6	6	5	6	6	4	5	6	6	7	5	4	6	6	6	5	6	6	7	6	6	7	4	4	5	6	6	7	6	6	6	6	7	6	7
2	4	2	1	2	5	5	5	4	4	4	5	5	6	6	6	5	5	5	5	6	6	4	6	4	5	5	5	5	5	5	4	5	5	5	1	5	1	5	2	5	5	5	4	4
2	3	1	1	3	6	6	5	5	6	5	5	5	6	5	5	5	5	5	5	5	5	5	5	5	5	4	5	5	5	4	4	5	4	4	4	5	4	4	5	6	4	4	5	4
2	4	2	2	2	7	7	7	7	7	7	7	7	7	7	7	7	7	7	7	5	5	4	5	4	7	6	7	7	6	4	4	4	4	4	5	4	5	4	4	7	7	6	7	7
2	4	2	2	3	5	5	4	2	6	2	5	2	5	2	5	3	3	2	4	5	6	7	7	7	5	4	2	5	5	2	3	5	5	6	5	3	5	5	5	3	3	3	5	3
2	4	2	2	2	7	6	5	5	5	5	5	5	5	5	6	6	4	5	5	6	6	6	6	6	6	6	6	5	4	5	5	5	4	5	5	5	5	5	5	5	5	4	4	6
1	3	1	1	3	5	6	6	7	7	7	7	7	7	7	6	6	6	6	6	7	7	6	7	6	6	6	7	6	7	6	6	6	6	7	6	6	6	6	5	5	6	6	6	6
1	3	4	3	3	6	6	6	7	7	6	3	4	2	4	6	5	5	5	5	5	4	5	5	5	4	5	5	5	5	4	5	4	5	5	4	5	5	4	4	6	6	6	6	6
2	4	3	2	3	5	5	5	5	5	5	5	5	5	5	5	5	5	5	4	5	4	5	4	4	4	4	5	4	4	4	5	5	5	5	2	5	3	2	5	5	5	5	4	4
2	3	3	2	3	5	4	5	7	4	6	5	6	6	5	6	5	4	6	5	6	4	5	4	5	5	5	5	4	6	4	5	4	5	4	5	4	5	4	5	4	5	5	5	5
1	4	4	3	3	6	6	6	6	6	6	6	6	6	6	6	6	6	6	6	6	7	5	5	4	4	4	2	4	4	4	4	4	4	4	4	4	2	2	2	6	6	6	6	5
2	4	4	3	4	5	6	7	7	7	5	5	4	4	4	4	5	4	5	5	4	4	3	5	3	5	4	4	5	3	3	3	3	3	4	4	4	4	5	5	5	5	4	4	4
1	4	4	3	3	4	4	4	4	5	4	4	4	5	4	3	4	5	5	3	7	7	7	6	7	5	4	4	5	5	4	4	4	5	5	3	4	4	4	4	4	4	4	5	4
2	2	2	2	3	5	6	6	6	6	3	3	3	3	3	5	5	5	5	6	7	7	7	7	7	5	4	5	5	6	6	5	5	5	5	6	5	6	6	6	5	5	6	6	6
2	4	2	2	3	7	7	7	7	7	2	2	1	3	3	4	4	4	4	4	7	7	5	4	3	5	5	3	5	5	5	5	5	5	5	4	5	4	4	4	5	5	5	5	5
2	2	3	2	2	5	6	6	6	5	5	6	6	6	6	6	6	5	5	5	5	5	5	6	5	6	6	6	5	6	6	6	6	6	6	6	6	6	7	6	6	7	7	7	7
2	4	2	2	3	7	7	7	7	7	7	7	5	6	6	5	4	5	5	5	5	4	6	6	5	5	5	5	5	5	5	5	5	4	5	5	5	5	5	5	5	5	6	5	5
2	4	2	2	6	4	4	3	5	6	4	5	5	4	6	5	5	5	6	5	5	5	5	6	6	4	3	5	5	4	4	5	3	5	3	6	2	5	5	4	5	4	4	5	4
2	4	2	2	2	5	5	5	6	6	6	6	4	4	5	5	6	4	5	5	5	6	5	6	6	4	4	5	5	4	5	4	4	4	5	5	4	5	5	5	5	5	5	5	4
2	4	2	2	2	6	6	5	5	6	5	5	6	4	6	5	4	5	5	5	6	5	4	4	4	4	5	5	5	5	5	5	5	5	5	5	5	6	4	6	5	5	5	5	5
2	4	2	2	3	6	6	5	6	6	5	5	4	6	5	4	3	4	4	4	3	4	4	4	4	4	4	3	4	5	5	4	3	5	4	3	5	5	4	3	4	4	4	4	4
2	4	2	2	3	5	4	4	5	4	4	4	5	4	4	5	3	5	4	4	6	4	4	5	5	3	4	4	4	4	5	4	3	4	4	4	5	4	5	4	4	5	4	3	4
1	3	3	3	3	5	5	7	7	5	7	6	5	7	6	7	5	5	5	6	7	6	6	6	6	5	7	7	5	7	6	7	6	6	6	7	6	6	7	7	5	6	6	7	6
2	1	4	3	3	5	2	6	3	6	3	5	4	4	5	2	5	6	3	5	5	2	5	4	4	5	3	5	4	3	5	4	3	5	4	4	4	5	5	3	3	6	5	4	5
1	3	4	3	3	6	5	5	5	6	6	6	6	6	4	4	4	4	4	4	4	5	5	4	5	6	6	6	5	4	5	6	5	5	5	6	5	5	5	6	5	4	4	4	5
2	1	1	2	2	6	5	4	5	5	4	5	4	5	4	5	4	5	4	6	5	6	5	6	5	5	5	5	6	5	4	5	5	5	5	4	5	4	4	5	5	5	4	5	4
2	3	3	3	3	5	5	3	5	5	6	6	6	6	6	5	6	5	6	6	5	6	6	6	5	6	4	5	6	5	6	5	6	5	4	6	5	6	5	6	5	5	6	5	6
2	1	2	2	3	7	7	7	7	7	3	3	3	3	3	6	6	6	6	6	3	4	3	4	6	5	5	5	5	5	6	5	5	5	5	5	6	6	6	5	6	6	6	6	6
2	1	1	2	3	3	4	6	5	4	4	3	3	3	4	4	3	3	5	5	4	4	4	4	5	4	4	3	4	4	4	4	4	4	5	5	5	5	5	5	5	5	5	5	5
2	1	1	1	2	5	5	7	7	6	6	6	6	6	6	7	6	7	6	6	6	4	4	4	4	6	6	6	7	7	7	7	6	6	6	6	6	6	6	7	6	7	7	6	6
1	2	3	3	5	6	6	6	5	4	4	4	3	3	3	5	5	5	5	5	5	6	5	4	6	5	5	6	5	5	5	5	5	5	5	5	5	5	5	5	5	5	5	6	6
1	3	4	3	3	5	5	4	5	3	5	5	5	2	5	3	4	4	4	5	5	6	5	4	6	5	3	5	3	5	3	5	5	3	2	4	6	4	4	5	4	4	4	5	5
1	2	2	3	3	7	4	4	7	4	4	4	7	4	4	3	3	3	3	3	4	6	5	5	6	4	4	4	4	4	4	4	4	4	4	6	6	6	5	5	4	4	4	4	4
1	2	3	3	2	6	3	6	6	3	3	4	4	4	5	4	4	4	3	3	7	4	5	5	5	3	3	3	3	3	3	3	3	3	5	2	2	2	2	2	3	3	3	4	5
1	4	4	3	3	3	4	3	4	3	4	4	4	4	4	3	4	5	4	5	5	5	4	3	4	5	4	3	4	5	4	4	5	5	5	4	5	4	4	5	4	4	5	5	4
2	1	3	3	3	7	7	6	6	6	6	6	5	5	5	5	5	5	5	6	6	6	5	5	5	5	6	6	7	6	6	7	5	5	6	6	5	5	6	6	7	5	7	7	5
2	2	2	2	3	5	4	4	5	6	5	6	6	6	6	6	5	6	5	6	5	6	5	6	5	5	5	6	5	5	5	6	5	6	5	5	5	5	5	5	5	6	5	6	5
1	3	2	1	5	5	6	7	7	7	6	4	4	4	4	7	7	7	7	7	4	4	4	5	7	7	7	5	7	7	7	4	4	4	7	5	5	5	6	5	7	7	7	7	7
2	4	3	2	4	5	5	3	5	3	5	4	5	3	5	5	5	5	5	5	3	5	5	4	5	6	4	5	6	3	5	5	4	5	3	5	3	6	3	5	5	3	5	3	5
1	1	2	2	3	6	6	6	7	7	6	5	7	7	7	5	5	6	6	6	7	4	7	7	6	6	6	6	6	6	6	7	7	5	5	6	6	7	7	7	6	6	6	6	7
2	4	2	2	3	4	4	4	7	4	6	6	6	6	6	4	4	4	4	4	4	2	4	4	4	4	1	4	4	1	4	5	4	4	4	4	5	5	4	5	4	4	4	4	4
1	2	2	2	4	6	6	6	6	6	7	7	7	6	6	7	5	6	7	5	6	4	6	4	6	5	7	5	6	5	6	6	5	6	6	5	5	3	5	5	5	6	5	6	6
2	2	2	2	2	5	4	4	5	4	4	5	4	4	5	5	4	4	5	5	4	4	5	5	5	5	6	5	4	5	5	4	5	4	5	5	4	5	5	4	5	6	5	5	4
2	3	3	3	3	1	5	4	4	5	4	1	4	5	5	4	5	4	5	3	3	3	4	4	4	1	4	3	4	5	5	4	4	5	4	5	5	5	4	5	5	3	5	4	5
2	3	3	2	3	5	6	6	6	5	7	5	5	6	6	5	7	7	5	6	6	6	5	6	5	5	6	4	3	4	4	4	4	5	6	6	6	5	5	2	6	5	5	7	5
2	1	3	2	2	7	5	7	7	5	5	6	4	4	7	7	7	7	7	7	7	7	5	5	5	5	7	6	6	6	7	7	5	5	5	5	5	6	6	7	5	5	5	5	6
1	2	4	2	2	4	5	5	6	6	6	5	6	5	6	6	5	6	6	5	7	7	4	4	4	5	5	5	5	4	4	5	5	4	4	5	4	5	4	4	5	4	4	5	4
2	3	4	3	3	4	5	3	2	6	3	6	3	4	4	5	3	3	5	3	5	5	4	5	5	4	5	4	3	4	4	5	6	3	4	4	5	3	4	4	5	3	5	3	5
1	2	3	2	2	5	5	5	5	6	3	3	2	2	2	6	5	5	5	6	7	7	7	7	7	5	5	5	5	5	5	5	5	5	5	5	5	6	5	5	5	5	5	5	5
2	1	1	2	3	7	7	7	7	7	4	4	4	4	4	3	3	3	3	3	5	5	5	5	5	4	1	2	4	3	5	4	4	4	4	4	4	4	4	4	4	4	4	4	4
1	2	2	2	4	5	5	5	5	5	4	5	3	5	5	5	5	4	5	5	5	6	6	6	6	6	6	6	6	6	7	6	7	7	6	7	6	7	7	7	6	6	6	6	6
2	1	3	3	2	4	4	5	6	7	5	7	5	7	5	6	5	6	6	5	6	6	6	6	6	5	6	5	6	5	6	5	6	5	6	5	6	5	7	4	5	6	6	6	5
2	3	3	3	5	5	3	4	6	5	3	5	6	5	6	3	5	5	4	4	5	3	5	5	6	5	3	5	5	4	5	3	4	4	5	4	5	5	4	4	3	6	4	5	4
2	1	1	1	2	5	5	6	4	6	4	5	4	5	4	5	4	5	4	5	4	5	4	5	4	5	4	5	4	5	4	5	4	5	4	5	4	5	5	5	4	5	5	4	5
2	3	4	1	3	4	4	5	3	5	3	4	4	5	3	3	5	3	3	4	3	2	1	2	3	4	4	5	3	4	5	3	4	4	4	3	2	2	5	4	4	4	3	5	4
1	4	4	3	3	4	4	4	4	5	5	4	5	4	5	4	5	4	5	5	7	7	5	3	4	5	4	5	4	6	4	5	4	6	4	5	5	5	4	5	5	5	4	6	4
1	1	1	1	3	4	3	4	4	4	4	4	4	4	4	3	4	4	4	4	4	5	5	5	4	3	4	2	4	4	4	4	4	4	4	4	4	4	4	4	5	5	5	4	4
1	2	1	1	4	7	6	6	6	7	7	7	7	6	6	5	6	7	7	7	3	6	5	4	4	7	6	6	6	7	7	7	6	6	6	6	6	6	7	7	6	7	7	7	7
2	1	2	3	3	7	7	7	7	7	7	7	7	7	7	4	4	4	7	7	3	3	3	2	2	4	4	4	4	4	4	4	4	4	7	5	5	4	4	4	7	7	7	7	7
1	3	4	3	4	5	5	4	3	3	5	3	5	3	5	3	5	3	5	3	4	4	4	4	3	5	5	5	5	5	5	4	5	5	6	6	5	7	5	7	4	5	5	5	4
1	4	4	3	3	6	5	4	5	6	4	6	4	5	4	5	6	4	6	4	6	4	6	5	5	5	6	5	4	5	5	5	5	5	6	5	5	4	5	6	5	5	5	4	5
2	4	4	3	3	4	4	5	4	5	4	4	4	3	5	4	4	4	3	5	5	4	4	4	4	4	4	2	5	3	5	3	5	3	5	3	5	4	2	5	3	5	3	4	3
1	1	1	1	4	7	7	6	6	6	5	6	5	6	6	6	6	6	6	7	6	6	6	6	6	6	6	6	6	7	7	7	7	7	7	7	7	7	6	6	7	7	7	6	5
2	1	1	2	6	5	4	4	5	4	5	4	4	5	4	5	7	6	7	6	7	6	6	6	6	5	5	7	7	6	5	5	6	5	5	4	5	4	4	4	4	4	4	4	4
1	1	1	2	4	7	7	7	7	7	6	6	5	5	5	6	6	6	6	6	6	6	6	6	6	5	5	5	5	5	5	5	5	5	5	6	6	6	6	6	5	5	5	5	5
1	1	1	1	3	4	4	4	4	4	4	4	4	4	4	4	4	4	2	4	5	1	5	4	1	4	4	6	4	4	4	2	4	4	4	5	4	4	4	5	5	5	5	5	5
1	1	4	1	3	6	5	4	5	4	5	4	5	6	5	4	6	5	5	5	4	4	5	4	5	6	5	5	4	5	6	5	4	5	5	5	5	4	4	4	5	5	4	5	4
2	1	1	1	3	6	6	6	6	6	2	2	2	2	2	5	5	5	4	4	6	4	4	4	5	5	5	4	4	4	4	4	4	4	4	5	4	4	5	5	4	4	4	4	5
2	1	1	2	6	6	6	7	7	7	7	7	7	7	7	7	6	7	7	7	7	7	7	7	7	7	7	5	7	6	6	6	6	6	6	6	6	7	6	6	7	7	6	6	6
1	1	1	1	2	6	6	6	6	6	5	5	5	5	6	6	6	6	7	6	6	6	4	5	5	5	5	5	5	5	5	5	5	5	6	5	6	6	5	6	7	7	7	4	4
1	1	1	1	5	4	4	2	6	3	6	3	5	3	5	3	5	3	6	4	7	7	7	7	7	4	3	5	3	5	4	6	3	5	4	5	3	5	3	6	5	3	3	5	3
1	1	1	1	4	5	5	4	5	4	4	4	4	3	4	5	5	4	5	4	5	5	5	4	5	5	5	5	5	6	5	4	5	5	5	5	5	6	4	6	4	4	5	5	5
2	1	1	2	3	5	4	5	5	4	5	5	4	4	5	4	5	5	4	5	5	4	5	4	5	4	5	4	4	5	4	5	4	4	5	4	5	4	4	4	4	5	4	3	5
1	1	2	2	2	6	6	6	6	6	5	6	6	6	6	6	6	6	7	6	6	7	6	6	6	6	6	6	6	6	6	7	7	7	6	6	6	6	6	6	7	6	6	6	6
1	1	1	1	3	7	7	6	6	7	6	5	5	6	6	6	5	5	4	7	5	6	7	5	6	5	7	6	7	6	5	4	7	4	4	5	7	7	6	6	7	7	4	5	6
2	1	1	2	2	5	6	6	6	5	6	5	5	5	5	5	2	5	4	5	5	6	5	4	5	5	4	5	5	4	6	4	4	4	4	4	4	4	5	4	5	4	5	5	5
1	1	2	3	3	5	5	4	5	4	5	4	5	4	5	4	5	4	4	5	4	4	5	4	4	5	5	5	5	4	4	5	4	4	5	4	5	4	4	5	5	4	5	4	5
1	1	4	2	2	5	5	5	6	6	6	4	6	5	4	5	5	7	3	6	6	5	6	5	6	6	4	6	4	6	6	4	6	5	6	4	6	4	6	4	6	5	6	4	6
2	1	1	2	6	7	6	6	6	6	7	5	5	5	6	5	5	5	6	5	6	6	5	6	5	5	5	5	6	6	6	6	5	6	5	5	5	5	5	5	6	6	5	6	6
1	1	1	1	3	4	3	5	5	4	4	5	3	5	3	5	3	4	5	4	4	4	4	4	4	3	4	5	4	5	4	4	4	3	5	4	4	5	3	4	3	5	3	4	4
2	1	1	2	4	7	7	7	7	7	7	6	7	7	6	7	7	6	6	6	7	7	7	6	6	6	6	6	7	6	6	7	7	6	6	5	6	6	6	6	6	6	7	7	7
2	2	2	2	2	6	6	6	6	6	2	2	2	2	2	5	5	6	6	5	5	5	5	4	5	5	5	6	5	5	5	5	5	5	5	5	5	5	5	5	5	5	5	6	5
1	1	1	2	3	6	4	5	5	5	6	5	5	6	5	6	5	4	5	6	5	4	5	4	5	4	6	4	5	5	5	4	5	4	5	4	5	4	5	4	4	5	4	5	4
2	1	1	2	4	5	3	5	5	4	4	4	2	6	4	2	3	4	6	5	4	4	4	4	4	5	5	5	5	5	5	4	4	4	4	4	4	3	4	4	2	4	5	4	4
1	3	2	2	5	6	7	6	6	5	5	4	3	6	3	3	3	3	3	6	4	4	5	4	4	6	5	4	5	4	5	5	5	5	5	4	4	5	5	5	5	5	6	4	4
2	1	1	2	3	7	1	7	7	4	5	5	5	5	5	4	4	4	4	4	4	4	4	4	4	4	4	5	4	4	4	4	4	4	4	4	4	4	5	4	4	4	5	4	4
1	1	1	1	3	7	7	7	7	7	7	7	7	7	7	2	2	2	2	2	2	2	2	2	2	2	2	2	2	2	2	2	2	2	5	2	2	2	2	2	2	2	2	2	2
2	1	1	2	3	4	5	4	6	3	5	4	2	5	3	5	5	4	4	3	5	3	5	4	3	4	5	5	4	4	4	5	2	5	5	4	4	5	5	5	4	5	3	4	5
1	1	1	1	2	7	7	7	7	4	7	6	5	4	4	5	5	5	5	5	3	3	3	4	7	7	7	5	7	5	7	5	5	1	7	7	4	5	7	7	7	7	7	7	7
1	1	1	1	3	7	7	7	6	6	6	5	5	5	4	4	4	5	6	7	6	5	4	5	6	4	4	5	6	7	6	5	4	5	6	7	6	5	4	5	6	5	6	7	6
1	1	1	1	4	6	6	6	6	7	7	6	6	6	6	6	6	6	6	6	7	7	7	6	7	6	7	6	6	7	7	6	7	7	6	6	6	6	6	6	6	6	7	7	7
1	1	1	1	3	4	5	5	5	5	4	4	4	4	4	4	4	4	4	4	4	4	4	4	4	4	7	4	7	4	4	4	4	4	4	5	4	5	4	6	4	4	4	4	4
2	1	1	2	2	7	5	5	6	6	5	5	5	5	5	5	5	5	5	5	5	5	5	5	5	4	4	4	5	5	5	4	5	5	5	5	5	5	4	4	5	5	5	5	5
1	1	1	1	2	6	6	6	6	6	2	2	2	2	2	5	5	5	5	5	5	5	5	5	5	5	5	5	5	5	5	5	5	5	5	5	5	5	5	5	5	5	5	5	6
2	2	2	2	3	4	4	5	5	5	5	5	5	4	4	5	5	5	4	5	5	4	4	5	4	7	4	6	4	4	4	4	4	4	4	4	5	5	4	4	4	4	4	5	4
2	1	1	2	2	4	5	5	5	5	4	4	5	5	5	4	5	5	5	5	5	5	5	5	4	5	6	5	5	5	5	5	5	5	5	4	5	4	5	4	5	5	5	5	5
1	3	4	3	5	7	6	5	6	5	5	5	5	4	5	5	6	6	5	5	6	5	5	5	5	6	5	6	6	5	5	5	5	5	5	5	5	6	5	5	5	5	5	5	5
1	3	4	3	3	4	3	5	5	5	4	3	3	2	2	5	5	6	6	6	5	3	2	2	5	5	6	4	6	5	3	5	4	4	4	4	4	4	5	5	5	5	5	5	5
1	1	1	2	5	6	4	5	4	4	5	5	3	5	5	4	5	5	2	5	5	4	4	5	4	5	5	5	4	6	5	5	6	5	6	5	4	5	5	4	6	4	4	4	6
1	1	1	1	2	7	7	7	7	7	6	6	6	6	6	5	5	5	5	5	6	6	6	7	7	6	7	7	5	5	5	6	6	6	5	7	7	5	4	4	5	6	7	6	5
1	1	1	1	3	6	7	5	5	7	6	6	6	6	6	4	4	5	5	4	5	4	5	5	5	4	4	4	5	4	5	4	4	4	4	6	5	6	6	6	4	5	5	5	4
1	1	1	1	4	5	6	6	7	6	5	5	4	4	4	6	6	7	7	7	5	5	4	5	7	6	6	6	6	6	5	4	5	4	5	7	6	6	5	7	5	5	6	6	6
2	1	1	2	3	4	4	4	4	5	4	4	6	5	2	6	3	4	4	4	4	4	4	4	4	4	4	4	4	4	4	4	4	4	4	4	4	4	4	4	4	4	4	4	4
1	1	1	2	2	7	7	7	7	7	7	7	7	7	7	6	6	6	6	6	4	5	4	4	6	5	5	6	6	6	6	6	6	6	6	6	6	6	6	6	5	5	5	5	5
2	2	2	2	3	4	4	4	6	3	4	4	4	3	5	4	4	6	4	4	4	4	3	5	4	5	6	4	4	6	4	4	5	4	5	5	5	5	4	5	4	5	4	3	6
2	1	1	2	3	7	7	6	6	6	6	6	6	6	5	5	5	5	5	5	5	5	5	5	6	4	4	4	4	4	4	4	4	4	4	4	4	4	3	3	6	6	5	6	4
1	2	4	2	3	7	7	7	7	7	7	7	7	7	7	7	7	7	7	7	5	5	5	5	5	7	7	5	7	6	4	4	4	4	4	6	5	6	5	6	5	5	5	5	5
2	1	1	2	3	7	7	6	6	5	5	4	4	5	5	6	7	6	5	4	4	5	6	7	6	5	5	4	5	6	6	5	5	6	7	6	5	6	7	6	5	6	6	7	7
2	1	1	2	3	4	4	3	4	4	4	4	4	4	4	4	4	4	4	4	6	4	6	4	4	5	4	4	4	4	4	5	4	4	4	1	2	5	2	5	4	4	5	4	4
2	2	2	2	6	6	4	5	3	6	4	5	4	6	3	5	6	3	6	4	6	4	6	4	6	5	4	6	3	5	6	4	4	4	4	3	2	3	3	3	4	5	4	5	4
2	4	2	2	5	7	7	7	7	7	7	7	7	7	7	7	7	5	5	5	7	7	7	7	7	7	6	7	7	7	7	7	7	7	7	4	3	5	6	5	7	7	7	7	7
2	1	1	2	3	4	4	4	4	4	4	4	4	4	4	4	4	4	5	5	4	4	4	5	4	5	4	5	5	5	4	5	6	7	6	5	5	5	5	5	3	3	3	3	3
1	1	1	2	3	7	7	7	7	7	6	7	4	4	4	5	5	5	5	4	5	5	5	5	5	4	4	4	4	5	4	4	5	6	4	4	5	4	5	4	5	5	5	5	5
2	3	4	2	2	4	4	4	4	4	4	4	4	4	4	3	6	5	4	5	4	4	5	5	3	5	5	5	5	5	5	3	4	5	5	5	2	5	5	4	4	4	4	5	5
2	2	4	2	3	4	4	4	5	5	4	4	4	4	4	4	4	4	4	4	4	4	4	4	4	4	6	4	4	4	5	4	4	4	4	4	4	4	4	7	4	4	4	4	4
1	1	4	3	3	5	4	4	5	4	5	4	5	5	5	5	5	5	5	5	6	6	5	6	6	4	7	4	5	5	4	5	5	5	4	4	4	5	4	5	5	5	5	5	5
2	1	1	3	3	6	5	5	6	6	6	6	6	6	6	6	6	6	6	6	6	6	6	6	7	6	6	6	6	6	6	6	6	6	6	5	6	5	6	6	6	6	6	6	6
1	1	4	3	5	4	4	3	5	4	2	5	4	4	4	5	5	5	5	5	6	5	5	5	5	5	5	7	5	5	5	5	5	5	4	5	5	5	5	5	4	4	5	5	6
2	1	2	3	4	6	6	6	6	6	4	4	4	4	4	6	6	6	6	6	4	4	4	4	5	6	6	6	6	6	6	6	6	6	6	6	6	6	6	6	6	6	6	6	6
2	1	2	3	4	5	4	4	4	4	4	4	4	4	4	4	5	5	5	5	5	5	6	5	5	5	5	5	7	5	5	6	5	4	5	4	5	4	5	5	5	5	5	5	4
1	3	4	2	6	5	5	4	4	4	4	5	5	5	5	5	5	5	5	5	5	5	5	5	5	5	5	5	5	5	5	5	5	4	6	5	5	5	4	5	4	4	4	4	5
1	1	1	2	5	4	4	4	4	5	5	5	5	5	5	5	5	5	5	4	4	4	4	5	5	5	5	4	4	4	4	4	4	4	4	4	4	5	5	5	5	5	5	4	4
2	1	1	2	2	7	7	7	7	7	7	7	7	7	7	5	5	5	5	5	5	3	2	2	3	5	6	5	5	7	5	5	5	5	5	4	5	5	5	5	5	5	3	5	5
1	1	1	2	2	7	7	7	7	7	7	7	7	7	7	7	7	7	7	7	6	7	7	7	7	5	5	5	5	5	5	5	5	5	5	5	5	5	5	5	7	6	6	6	6
1	1	3	2	3	7	7	7	7	6	6	6	6	6	5	4	5	4	5	5	4	3	4	4	4	7	4	5	4	4	4	4	4	4	4	3	3	3	3	3	4	4	4	5	5
2	1	1	2	3	7	4	6	6	5	4	5	4	5	5	4	5	4	5	5	4	4	5	3	5	2	2	2	2	2	2	2	2	2	2	2	5	4	2	2	5	5	5	5	5
2	1	2	2	3	7	7	7	7	7	6	6	5	5	5	5	6	6	6	6	6	6	6	6	6	7	7	6	6	6	6	6	6	5	5	5	3	3	5	5	7	7	6	7	4
1	2	3	2	3	5	5	6	6	6	6	6	6	6	6	6	6	6	6	6	6	6	6	6	6	6	6	4	5	6	6	6	6	6	6	6	6	6	6	6	6	6	6	6	6
1	1	3	3	3	4	4	4	4	4	6	3	5	4	3	4	5	5	5	5	5	5	5	4	5	5	4	5	4	5	5	5	5	5	4	5	5	4	5	4	5	4	5	5	4
2	1	1	2	3	7	5	5	7	6	5	5	6	6	6	3	3	3	3	3	3	1	2	4	5	3	4	5	5	5	5	5	5	5	5	5	4	5	5	5	5	5	6	6	6
2	1	1	2	3	4	3	4	5	4	4	4	6	3	6	4	4	5	5	5	4	4	4	5	4	5	4	5	4	5	3	5	4	5	4	4	5	5	4	5	4	5	5	4	5
1	1	1	2	4	6	6	7	7	7	7	7	7	7	7	7	7	7	7	7	5	5	6	7	7	4	7	5	7	7	5	7	6	7	6	7	7	7	7	7	4	6	6	7	4
1	1	1	2	3	4	3	6	5	5	3	5	5	4	5	5	5	5	5	5	4	4	5	5	5	5	5	5	4	4	4	5	4	5	5	5	5	5	3	5	5	4	5	5	4
1	1	1	2	3	7	7	7	7	7	7	7	7	7	7	3	4	4	5	5	6	1	2	5	6	4	7	7	4	4	1	1	1	5	5	2	2	2	7	1	7	7	7	7	7
2	1	1	2	3	7	7	7	7	7	4	4	4	4	4	4	4	4	4	4	4	4	4	4	4	5	4	5	4	4	7	7	4	4	4	4	4	4	4	4	4	4	4	7	4
1	1	1	1	6	4	6	7	6	7	4	4	2	4	5	5	4	4	5	4	6	6	6	6	7	6	6	6	6	5	6	6	4	4	7	7	7	7	5	6	4	6	4	6	5
1	1	1	1	4	7	7	7	7	7	7	7	7	7	7	6	6	6	6	6	6	6	6	6	6	6	5	6	4	6	6	7	7	6	6	6	6	7	7	7	1	6	6	6	1
1	1	1	1	3	7	7	7	7	5	5	5	5	5	5	4	4	4	5	5	6	6	3	3	6	4	4	4	4	4	6	5	6	6	6	4	4	4	4	4	4	4	4	4	4
1	1	1	2	2	7	7	7	7	7	7	7	7	7	7	7	7	7	7	7	7	7	7	7	7	5	7	6	6	7	4	4	4	4	4	7	7	7	7	7	3	7	6	7	7
2	1	1	2	3	6	5	6	6	6	6	6	5	5	5	5	4	4	4	4	4	5	5	5	5	4	4	5	4	4	4	4	7	7	7	5	5	5	4	4	5	5	5	5	5
1	1	1	2	2	5	5	5	5	5	5	5	6	5	5	6	5	5	5	5	4	4	4	4	5	5	5	5	5	5	5	4	5	4	5	4	4	4	4	4	4	5	5	5	5
1	1	1	2	2	6	6	6	6	6	5	5	5	5	5	5	5	6	5	5	5	5	5	5	6	5	6	5	5	5	4	4	4	4	4	5	5	5	4	4	4	4	4	4	4
1	2	2	3	6	5	3	7	6	7	6	5	6	7	6	5	2	5	6	5	3	6	6	6	7	7	5	7	5	7	4	4	4	4	4	6	7	4	7	6	6	5	4	6	5
1	1	1	1	2	7	4	6	3	6	3	7	2	5	5	2	6	4	4	6	3	6	7	2	5	5	6	2	6	2	5	5	4	4	5	4	3	4	3	4	5	3	5	4	4
1	1	4	1	3	6	5	5	5	5	3	1	7	6	3	5	7	7	7	3	7	7	6	7	7	6	4	5	3	3	2	2	2	5	2	6	5	5	5	5	6	4	4	5	4
2	1	1	2	1	3	7	7	7	7	5	5	7	5	5	6	6	6	5	4	4	4	4	4	4	5	4	5	4	4	4	4	4	5	4	4	4	4	4	4	6	4	6	6	4
1	1	2	1	1	7	7	7	7	5	6	6	5	5	5	4	4	5	5	5	4	2	3	3	4	3	5	3	5	3	5	4	5	5	5	5	4	5	4	3	5	5	5	5	5
1	1	3	2	4	6	6	5	6	6	7	7	7	6	7	7	7	7	6	6	6	7	6	7	6	7	7	6	7	7	7	5	6	6	6	6	7	6	6	6	4	7	5	5	7
2	1	1	2	1	7	7	7	7	6	7	5	6	6	6	6	6	6	7	7	4	3	3	3	5	6	6	6	5	6	6	6	3	5	6	6	5	5	4	5	3	5	5	6	6
2	1	1	2	4	5	5	6	6	6	5	6	6	7	6	6	6	6	6	6	6	6	6	6	6	6	5	6	5	6	5	5	6	5	5	6	5	5	6	6	7	6	6	7	6
1	1	2	3	1	6	6	6	6	4	6	6	6	6	2	5	4	5	5	4	4	6	5	6	4	4	5	6	7	4	4	4	4	3	5	5	4	4	4	5	5	5	5	5	5
1	1	1	2	1	7	7	5	7	5	7	4	6	6	6	6	5	5	5	5	5	5	4	5	5	4	4	5	7	4	5	3	3	3	3	3	3	3	3	3	6	5	5	6	5
1	1	2	2	1	7	7	5	7	6	6	6	3	3	3	4	4	4	4	4	4	4	5	6	4	5	6	5	5	4	4	4	4	4	6	5	5	5	5	4	7	5	5	7	6
2	1	1	2	4	7	7	6	6	6	7	6	7	7	6	6	7	7	6	7	7	6	6	6	7	5	5	6	5	6	6	6	6	7	6	6	7	6	5	6	5	6	5	6	7
2	1	4	3	1	2	3	3	2	4	3	3	3	4	3	4	4	4	5	4	5	4	4	3	4	4	5	3	5	5	4	5	5	3	3	4	4	4	4	4	4	5	4	5	5
1	1	1	2	4	3	3	4	3	4	3	4	4	3	3	3	3	4	4	4	5	5	4	4	5	4	5	7	4	4	5	5	5	5	4	5	5	6	6	6	5	5	7	5	5
1	1	1	2	1	2	4	3	6	3	3	4	2	4	3	3	4	3	4	4	3	3	4	3	3	5	4	6	5	4	5	5	4	5	5	6	6	7	4	5	3	5	4	4	4
1	1	1	2	1	7	7	7	5	7	6	7	6	5	4	4	6	4	5	7	7	4	4	4	7	4	4	5	4	4	4	1	1	4	1	6	4	4	7	7	5	6	6	4	5
1	1	2	2	3	7	5	7	6	3	4	4	4	4	6	4	5	3	6	6	5	3	2	7	6	4	6	6	6	6	3	6	5	5	3	6	6	6	5	5	3	3	1	5	5
1	1	1	2	1	4	4	6	6	6	6	6	6	6	6	4	4	4	6	4	4	5	4	4	4	4	4	6	4	4	1	6	5	4	1	4	4	4	4	4	4	5	4	6	4
1	1	1	2	3	5	6	6	7	7	6	5	6	6	5	6	6	6	4	5	6	6	5	6	6	5	4	5	5	5	4	3	4	4	7	5	5	4	5	5	6	5	5	4	5
1	1	3	2	1	7	7	7	7	7	5	5	4	4	4	4	4	5	6	6	6	6	6	6	7	7	6	5	7	7	5	5	5	4	4	5	6	6	6	6	4	6	7	7	7
1	2	3	3	4	5	7	4	3	5	3	6	3	6	5	5	5	6	5	5	5	6	5	4	6	6	4	6	6	5	6	6	5	6	6	6	6	4	6	4	6	6	4	6	6
2	1	1	2	5	7	5	7	7	5	1	2	5	3	5	7	6	6	6	5	4	5	6	6	7	6	6	6	5	7	4	5	6	7	6	6	5	4	4	5	7	6	5	6	6
1	1	2	2	4	6	6	7	5	5	7	5	6	5	6	6	6	5	7	6	5	6	5	6	7	5	5	5	5	5	6	4	6	7	7	5	7	5	6	6	7	6	6	6	6
2	1	2	3	4	7	6	5	6	6	6	6	5	5	7	6	5	6	7	5	5	7	6	5	6	6	6	6	6	7	5	6	6	7	5	6	6	7	5	6	6	5	7	6	5
1	1	1	1	5	7	5	6	6	5	6	6	4	6	5	7	6	6	6	6	6	7	6	7	7	5	6	6	5	6	5	6	5	6	5	6	5	6	6	7	7	5	6	5	7
1	1	2	1	6	5	6	6	6	5	7	6	6	5	4	5	5	6	7	7	6	7	7	6	6	5	7	6	5	6	5	6	4	5	5	6	6	6	6	6	5	6	6	6	6
1	1	3	2	1	7	7	7	6	6	7	5	7	1	6	1	6	3	6	5	7	5	6	4	5	3	4	5	5	5	5	5	5	4	7	7	7	7	6	7	4	7	5	7	6
1	1	1	2	4	4	6	3	5	3	4	5	5	3	3	5	5	3	4	5	3	5	4	5	5	4	6	4	5	5	6	3	4	5	4	6	4	5	2	6	5	6	5	3	4
2	1	1	2	5	6	5	5	6	5	6	6	7	6	7	6	7	6	7	6	7	6	6	7	6	5	6	5	6	7	6	6	7	6	7	6	5	6	7	5	7	6	7	6	7
1	1	1	2	4	6	6	6	4	6	6	5	6	7	6	5	6	5	6	5	5	5	5	5	6	5	5	5	6	6	5	7	7	6	6	5	4	5	5	6	5	6	7	7	6
2	1	1	2	5	4	4	7	7	6	7	7	4	4	5	6	5	4	4	5	4	6	6	7	7	4	5	4	5	5	7	7	6	7	7	5	5	5	5	5	4	5	5	5	4
1	1	1	1	3	5	7	7	7	7	6	6	6	5	5	5	6	6	6	6	5	5	5	6	7	6	7	4	7	5	6	6	4	6	4	7	7	7	7	7	7	7	6	4	7
2	1	1	2	3	6	5	6	6	5	4	3	2	2	2	4	4	4	4	4	2	3	2	2	4	4	5	5	5	5	1	7	1	7	1	4	4	4	4	4	5	5	5	6	6
1	1	2	2	3	4	4	4	4	4	4	7	4	6	6	5	5	5	5	5	5	5	5	4	4	5	5	5	5	5	6	6	5	6	5	5	5	5	5	5	5	5	5	5	5
2	1	1	2	3	6	3	5	3	3	3	3	2	3	2	4	4	3	3	2	6	1	1	5	5	5	5	5	5	4	4	4	5	6	5	5	3	3	4	4	5	5	6	5	6
1	1	1	1	2	7	7	7	7	7	7	7	7	4	7	7	7	7	7	4	4	4	4	7	5	7	6	5	7	7	4	4	4	6	4	7	7	7	7	6	5	5	5	7	5
1	2	1	2	3	5	7	6	6	6	5	4	7	7	7	7	7	7	7	7	6	7	7	7	7	5	5	7	7	7	7	7	6	7	4	7	7	7	4	7	7	7	7	5	5
1	1	1	1	3	5	4	5	6	4	6	6	4	5	5	2	2	2	2	2	2	2	2	2	2	3	4	3	4	4	5	5	5	6	6	4	3	4	4	4	4	4	4	3	4
1	3	3	2	2	5	4	6	6	4	5	5	5	5	5	4	4	4	4	4	4	4	4	5	5	5	5	5	5	4	4	4	4	5	5	5	5	5	4	5	5	5	6	5	5
1	1	3	2	2	6	5	5	6	5	5	4	5	4	6	5	4	5	5	6	4	5	4	6	5	4	4	5	6	6	5	4	5	6	5	4	5	6	5	5	6	4	4	4	4
2	2	4	2	3	7	6	7	7	6	4	5	6	5	3	5	6	5	7	6	6	7	5	6	7	7	6	7	6	6	5	6	5	4	7	7	7	6	7	6	7	6	7	5	6
1	2	2	3	4	6	6	7	7	5	6	6	5	5	5	6	6	5	5	5	5	5	4	3	7	4	6	4	6	6	3	5	3	4	6	6	6	5	5	6	4	5	7	7	5
1	2	2	2	3	5	4	6	7	4	5	5	4	4	4	4	4	5	6	5	6	5	4	7	6	5	5	3	4	4	2	3	3	3	6	3	5	4	6	5	5	5	6	6	5
2	2	2	2	4	6	6	6	6	6	6	4	4	4	4	6	6	7	7	7	7	4	4	5	7	6	6	6	6	6	4	6	6	3	6	6	6	6	7	7	6	6	7	7	7
2	4	2	2	1	7	7	6	7	4	3	3	2	2	2	5	5	4	5	5	4	3	3	3	3	6	5	6	5	6	5	6	5	6	6	5	4	5	6	5	5	6	5	5	6
2	4	4	2	5	6	6	6	6	6	5	5	5	5	5	6	6	6	6	6	7	4	4	5	7	6	7	7	7	7	3	3	4	3	4	5	5	7	7	7	6	6	6	6	6
1	1	2	1	2	7	6	6	7	6	4	5	5	6	5	7	6	6	5	6	5	6	4	6	5	4	6	6	4	6	4	4	3	4	6	6	5	4	5	6	6	6	7	6	4
1	1	1	2	3	5	5	6	6	6	5	5	3	4	5	6	6	6	5	5	5	5	5	5	5	6	6	6	6	6	7	7	7	3	7	5	5	6	6	5	6	5	6	6	5
2	4	3	2	2	7	7	7	7	5	5	6	5	4	3	5	6	6	7	7	6	6	5	6	6	7	7	5	7	7	6	3	3	7	3	7	6	6	4	5	5	5	6	6	6
2	1	1	2	5	7	7	7	6	7	6	6	5	6	5	4	4	4	4	4	6	6	5	4	6	4	5	5	3	5	6	6	7	7	4	5	5	4	5	5	5	6	4	5	5
2	2	2	2	3	6	7	7	7	5	5	7	3	7	3	4	5	4	3	3	7	4	4	4	6	4	6	4	4	4	4	5	5	5	5	4	6	5	5	5	4	4	6	4	6
2	1	1	2	1	4	4	4	4	4	4	4	4	4	4	4	4	4	4	4	4	4	4	4	4	4	4	4	4	4	4	5	4	3	5	5	4	4	3	5	4	6	4	4	7
1	4	4	2	5	7	7	5	7	5	3	7	7	5	5	6	3	7	3	7	3	6	3	6	3	7	3	7	5	7	7	6	5	5	4	4	4	7	4	3	7	5	3	6	5
2	4	3	2	3	1	3	3	2	2	1	3	3	4	3	4	5	5	4	4	3	4	3	5	3	3	5	5	6	6	5	5	3	5	4	5	4	6	6	5	4	4	6	3	4
2	1	1	2	2	7	5	5	6	5	5	6	5	6	6	6	6	6	7	7	7	7	7	7	7	5	7	5	7	7	7	7	7	7	5	6	6	5	5	6	7	7	5	6	6
2	1	1	2	1	4	3	5	5	4	6	4	5	4	4	4	5	5	5	3	3	6	5	3	3	4	4	3	4	4	6	7	6	7	5	4	5	5	3	4	5	4	5	5	5
1	2	4	2	1	3	5	3	3	3	3	4	4	3	4	4	3	4	4	3	4	4	3	4	4	4	3	3	4	4	3	4	4	3	4	4	3	3	3	4	4	4	3	4	4
2	1	1	2	2	7	6	6	7	7	5	6	3	5	5	6	6	6	7	6	5	5	6	7	7	6	6	7	7	7	7	7	7	6	6	7	6	7	6	7	6	6	6	7	6
2	1	4	3	3	7	6	6	7	7	6	7	6	6	6	7	6	7	6	6	6	7	6	7	7	7	7	6	7	7	6	7	6	7	7	6	7	7	7	7	7	6	7	7	6
2	4	4	2	2	7	7	6	6	7	6	6	6	6	6	6	7	7	5	5	5	6	6	6	6	5	6	7	6	6	6	6	7	7	7	6	4	5	4	4	7	5	6	7	5
1	4	4	2	5	7	7	7	7	7	7	7	7	7	7	6	7	6	7	6	5	6	5	7	6	7	6	6	6	7	6	6	5	6	7	7	6	7	7	6	7	7	6	7	6
2	3	2	1	5	7	6	5	5	4	2	7	3	5	7	3	2	5	6	2	5	5	3	6	3	6	3	6	2	7	7	7	6	5	4	6	6	3	6	6	5	4	3	3	6
2	2	2	2	3	5	6	5	6	6	3	5	5	4	5	4	4	4	4	4	5	4	4	5	5	5	4	6	3	5	5	5	4	4	4	4	4	4	3	3	5	4	6	4	6
2	2	4	3	4	5	6	6	6	6	5	4	5	5	5	5	6	6	6	6	6	5	6	6	6	6	6	7	6	5	6	6	6	6	6	6	6	5	6	6	6	6	6	6	6
1	1	3	3	1	7	7	7	7	7	5	5	2	4	3	4	5	4	5	5	6	4	1	3	2	4	6	6	6	5	4	4	4	5	4	4	5	5	5	5	5	5	6	6	6
2	2	2	2	3	5	6	6	5	6	5	6	3	6	4	5	5	6	5	5	5	5	5	5	5	5	4	5	6	5	6	5	6	5	6	5	6	5	6	5	5	5	5	5	5
2	4	4	3	1	6	7	7	6	5	7	7	5	5	6	5	5	7	6	7	5	5	6	7	7	6	7	5	7	7	5	4	5	6	7	6	5	6	5	7	6	7	7	5	7
1	4	3	2	1	7	7	7	7	7	1	4	4	7	7	4	4	4	7	4	7	7	4	7	4	7	5	7	7	7	4	6	4	5	4	3	5	4	5	5	4	4	5	5	3
2	2	3	2	1	6	3	6	3	7	4	6	4	5	6	7	4	3	6	3	7	5	6	3	6	5	7	4	7	3	6	3	2	7	3	6	1	3	5	2	3	5	7	3	5
1	3	3	1	2	5	4	5	4	5	4	5	5	4	5	4	5	4	5	5	4	5	5	4	4	4	5	4	4	5	5	4	4	5	5	4	5	5	4	5	5	4	5	4	5
2	3	2	2	1	5	4	5	4	5	4	5	4	5	4	4	5	4	5	4	5	4	5	5	4	6	5	7	5	4	5	4	5	4	4	4	5	4	4	5	4	5	4	5	5
2	4	2	1	5	7	7	7	7	7	5	5	4	4	3	7	7	7	7	7	6	6	5	6	6	6	6	5	6	6	6	5	6	6	6	7	7	7	6	6	6	6	6	7	7
1	4	4	1	2	7	7	7	7	7	7	7	7	7	7	7	5	4	6	3	5	3	5	5	2	3	6	5	6	3	5	3	6	3	6	3	6	3	6	6	3	4	5	4	4
2	1	2	2	6	2	6	2	2	7	6	6	1	6	2	1	6	2	2	6	2	6	2	2	7	7	2	7	2	7	2	6	2	6	5	2	6	6	2	2	6	2	2	6	2
1	4	4	2	2	7	2	1	6	2	1	6	2	1	6	1	7	2	2	6	2	6	2	1	6	2	6	2	6	6	2	5	3	2	6	2	6	2	6	2	2	2	6	2	2
2	2	4	2	4	6	7	7	6	7	6	7	6	6	5	7	7	6	7	6	7	5	7	5	7	5	7	7	5	5	7	5	7	6	7	7	6	7	6	7	7	5	7	5	7
1	1	1	2	2	7	7	7	5	5	5	5	5	5	4	4	4	4	6	6	6	4	4	4	6	5	6	5	6	5	3	6	6	6	6	5	6	6	6	5	6	6	5	5	5
2	1	1	2	2	5	5	2	6	2	6	2	6	3	6	3	6	2	5	3	6	3	3	5	3	5	3	5	4	5	3	6	5	4	4	3	3	2	3	2	6	3	6	3	3
2	2	3	3	1	5	5	5	5	5	5	5	5	5	5	5	5	5	5	5	5	5	5	5	5	6	6	6	6	6	7	7	7	6	7	3	2	3	2	2	4	4	4	4	4
2	3	4	2	1	7	7	7	7	7	7	7	7	7	7	7	7	7	7	7	7	7	7	7	7	7	5	7	6	7	5	6	7	6	6	7	6	7	6	7	6	7	7	7	5
2	1	3	3	2	5	6	6	6	4	4	4	4	4	4	4	4	4	4	4	4	4	4	4	4	4	5	4	4	4	4	5	4	5	4	4	4	4	4	4	4	4	4	4	4
1	3	1	1	1	5	3	3	7	4	3	4	2	3	3	3	3	3	3	3	3	3	3	3	3	4	4	3	3	5	1	2	2	4	3	3	3	6	5	4	4	5	3	5	4
1	2	4	2	1	4	4	6	6	4	5	5	3	3	4	2	2	2	5	2	7	1	1	3	4	3	5	3	3	5	4	4	6	5	5	5	3	5	3	5	4	5	5	5	6
1	3	4	2	6	7	5	6	7	6	6	7	6	6	7	6	6	7	6	6	7	6	6	7	6	6	6	5	6	5	6	5	6	6	6	6	6	6	6	7	6	6	7	6	6
2	2	3	2	5	7	7	4	5	5	7	5	5	6	6	6	6	6	4	6	5	5	5	4	6	5	5	6	7	5	4	5	5	6	6	6	7	7	7	6	5	4	5	5	5
1	1	2	2	3	5	2	5	1	5	1	5	2	4	2	4	2	4	2	5	3	2	4	2	5	3	5	5	5	3	5	3	5	3	5	4	3	4	5	3	2	4	5	4	2
1	3	3	2	4	6	5	6	6	6	5	6	5	6	6	7	6	6	6	5	6	6	5	6	6	6	5	6	5	6	5	6	5	5	5	5	5	5	5	5	6	5	6	5	5
1	3	4	3	4	7	7	4	5	4	5	4	4	4	5	5	5	4	5	5	5	6	7	4	4	6	4	4	5	5	4	5	5	4	5	4	3	5	4	4	5	4	5	6	4
2	2	3	3	2	6	6	7	6	6	6	6	5	6	5	6	5	6	6	6	6	6	6	5	6	6	6	6	6	6	6	6	5	6	5	6	5	6	5	6	5	6	5	6	6
1	2	2	2	3	5	2	5	2	4	5	2	4	4	4	4	4	4	3	6	7	5	2	5	2	4	4	2	2	4	5	2	2	5	5	2	4	2	6	3	5	2	2	6	5
1	2	2	1	2	7	5	5	6	6	5	6	6	4	5	6	5	6	5	5	6	6	5	7	5	6	6	6	6	6	3	4	4	3	4	6	6	5	6	5	6	5	6	5	6
2	4	4	2	2	4	3	5	3	4	5	5	6	5	5	4	4	3	4	6	4	6	4	6	4	4	4	3	5	3	5	4	5	3	4	4	5	4	4	4	4	3	3	5	4
2	3	3	3	4	7	6	5	7	5	6	5	7	6	6	5	6	5	6	6	6	4	5	4	6	5	5	4	6	4	6	4	6	5	6	6	7	5	6	4	6	6	4	6	6
2	3	2	2	6	5	5	5	5	5	6	5	6	6	6	7	6	6	7	6	7	6	6	6	6	5	6	5	6	6	4	5	4	5	4	5	6	5	5	6	7	6	6	7	7
2	3	3	3	3	7	6	5	7	7	6	7	6	6	6	7	6	7	6	6	5	5	5	6	6	7	6	5	6	7	5	5	5	5	5	6	6	7	6	5	6	5	6	7	6
1	2	4	2	4	6	6	7	7	6	6	7	6	6	6	7	6	7	6	7	6	6	6	6	6	6	6	7	6	6	7	7	7	7	7	6	6	7	6	7	6	7	6	6	7
2	3	4	2	1	2	6	3	6	2	5	2	7	3	6	4	5	2	6	3	7	1	5	2	6	3	4	7	1	2	7	3	5	3	6	3	5	3	2	6	5	2	6	2	5
2	1	1	3	3	5	4	5	3	3	4	4	4	3	3	4	3	4	4	3	3	4	3	4	3	4	5	4	5	4	5	5	5	5	5	4	6	5	4	5	4	3	4	4	4
1	4	3	1	1	6	6	7	7	4	5	5	5	4	4	4	4	4	5	4	7	6	6	5	4	7	5	6	5	4	4	6	6	3	7	7	5	6	6	5	5	5	6	7	6
1	2	2	3	2	3	3	4	3	4	4	3	3	4	3	4	4	4	3	4	4	4	4	4	3	5	6	5	4	6	5	5	3	5	4	5	4	5	3	5	6	6	5	6	6
1	1	3	3	1	6	3	6	3	6	3	6	5	7	4	5	4	2	7	3	6	4	6	4	6	5	6	3	6	5	6	4	6	7	3	6	4	5	4	6	4	6	4	4	6
1	2	2	2	2	4	6	5	7	3	6	2	6	1	7	1	3	7	3	6	4	3	6	3	6	6	4	7	6	4	3	6	4	5	3	4	4	3	3	5	3	7	6	7	3
1	3	3	2	1	7	3	4	4	7	3	4	6	4	7	3	7	3	6	3	6	3	6	3	5	4	5	3	6	7	5	4	5	4	5	5	3	3	6	4	4	6	3	5	4
1	3	2	2	2	7	6	6	6	6	7	6	7	6	6	7	7	6	6	6	7	7	7	6	6	6	6	7	6	6	4	4	5	5	5	7	6	6	7	7	6	5	6	6	5
2	3	4	2	6	5	7	7	7	7	4	4	3	3	3	6	6	6	6	6	4	4	4	4	5	7	6	7	6	6	5	4	5	4	5	5	6	6	5	6	5	5	6	5	6
2	2	2	2	3	6	5	6	6	5	6	5	6	6	5	6	5	5	6	6	5	6	5	6	5	5	5	5	5	5	5	5	5	5	5	5	3	3	3	5	5	4	6	4	5
1	2	4	3	2	7	5	6	6	7	6	7	6	5	6	7	6	6	7	6	7	6	6	7	5	7	6	6	7	7	7	7	7	6	5	7	7	6	7	6	7	6	7	7	6
2	2	2	2	2	7	6	6	6	7	6	7	7	7	7	6	5	5	5	6	5	5	5	5	5	6	7	6	6	7	6	6	5	6	5	6	7	7	7	7	6	7	6	6	7
2	2	2	2	4	7	6	6	7	6	7	6	6	7	6	7	6	6	7	6	7	6	6	6	7	7	6	6	6	6	6	7	6	7	6	6	5	6	6	5	7	7	6	7	6
2	3	4	2	1	3	4	3	5	4	3	4	4	3	4	4	3	4	4	3	4	4	3	4	4	3	5	3	4	4	1	1	1	6	6	4	4	3	4	3	4	3	4	4	4
2	1	4	2	1	3	4	3	3	5	3	6	4	3	5	5	3	5	4	4	3	3	4	4	3	5	5	4	6	4	6	7	5	4	4	3	5	6	5	4	3	6	4	7	4
1	1	1	2	1	6	2	5	5	3	5	3	2	5	3	6	3	4	3	3	5	3	3	5	3	5	4	3	5	3	5	5	5	5	5	3	5	3	5	3	6	5	3	5	3
1	1	1	2	1	4	3	3	4	5	4	3	3	4	4	3	5	3	3	5	4	3	4	3	3	5	4	3	4	4	5	4	3	3	5	4	3	4	4	4	3	4	3	4	4
2	1	2	2	1	7	7	7	7	7	7	7	7	7	7	7	7	5	5	5	5	5	3	5	4	4	4	6	4	5	4	4	4	4	5	5	5	5	4	4	4	4	4	4	4
1	1	2	2	4	6	2	7	3	6	3	5	3	6	2	7	2	6	3	6	3	5	3	6	3	5	3	6	3	5	5	4	3	7	6	5	3	5	3	5	2	6	3	5	3
1	1	1	2	4	6	5	3	6	5	5	3	5	7	2	5	3	6	5	3	5	5	3	6	4	6	3	5	7	2	6	5	5	5	5	6	6	6	5	5	6	3	3	6	2
2	1	1	2	3	6	6	5	6	5	6	5	5	5	5	5	5	5	5	5	5	5	5	5	5	5	6	4	5	6	6	5	6	5	7	4	5	4	5	4	5	5	5	5	5
2	1	1	2	1	7	7	7	6	6	5	6	3	6	3	4	5	7	7	6	7	7	6	6	6	6	6	6	6	6	6	4	6	5	6	6	2	6	7	7	6	6	5	6	7
2	1	1	2	1	7	6	7	7	4	2	2	4	2	4	5	5	3	1	5	3	1	2	4	4	5	4	5	6	4	4	5	4	5	6	4	4	7	4	7	6	4	5	4	4
1	1	1	2	4	6	6	5	5	4	4	4	4	5	5	5	5	5	6	6	6	5	6	6	6	6	5	6	6	6	4	4	5	4	5	6	6	6	6	6	5	6	6	6	5
1	2	3	2	4	6	6	6	6	2	6	6	6	6	6	6	6	6	4	4	6	4	6	6	3	5	3	5	5	5	6	6	6	7	7	6	7	7	7	7	6	7	7	7	7
2	1	2	2	5	5	5	5	5	6	5	5	5	4	4	4	5	5	5	5	5	5	6	6	6	7	5	6	6	6	7	7	6	6	6	6	6	7	6	6	6	6	6	5	5
2	2	3	3	6	7	7	7	7	7	7	7	7	7	7	7	7	7	7	7	7	7	7	7	4	5	6	7	5	6	5	6	5	6	5	6	2	6	6	6	7	6	6	6	7
1	2	4	2	6	7	4	4	5	6	6	5	5	4	5	6	5	5	4	5	5	6	6	4	6	6	4	5	5	6	6	3	4	5	5	5	6	4	6	6	5	4	6	4	5
2	2	3	2	6	6	6	6	4	6	5	5	6	6	5	6	5	5	4	6	6	6	2	4	7	5	5	5	5	6	4	5	6	6	5	4	6	6	5	6	4	6	6	4	6
2	2	4	2	5	6	6	6	5	6	4	5	5	5	6	5	6	6	6	6	6	6	6	7	7	6	6	7	6	6	6	6	6	7	7	7	6	6	5	6	6	6	6	6	6
2	2	2	2	5	7	6	5	6	6	7	6	5	6	7	6	7	6	5	5	7	7	6	7	7	5	7	7	7	7	7	6	4	1	6	6	5	5	6	5	7	7	5	5	7
2	2	2	1	1	6	5	6	7	6	4	4	2	2	2	4	4	4	4	4	3	3	3	5	4	4	4	4	4	5	3	3	3	3	5	5	6	5	5	5	5	5	4	5	5
2	3	2	2	4	6	6	6	7	7	6	6	5	5	5	5	6	6	6	6	5	5	4	4	6	5	6	6	6	6	6	6	6	5	5	6	5	5	6	6	5	5	6	6	6
2	2	2	1	1	3	3	4	4	4	5	4	4	4	5	4	3	5	4	3	5	3	5	3	5	4	4	5	4	4	4	5	5	5	6	3	4	4	4	4	5	3	5	4	4
1	3	3	2	2	6	6	4	7	5	5	7	5	5	5	6	5	5	6	6	5	5	6	5	7	6	6	6	6	6	7	5	6	6	5	5	7	5	6	6	7	7	5	7	6
2	2	2	1	4	7	5	6	6	5	4	4	4	3	3	5	4	5	6	4	5	5	4	6	5	5	5	6	6	4	6	5	5	4	4	6	4	6	5	4	5	4	6	3	6
2	2	4	2	6	6	7	7	6	6	6	4	5	4	5	7	7	7	7	7	3	6	3	4	5	7	7	7	7	7	7	7	7	6	5	5	5	5	6	5	7	6	7	7	7
2	2	3	2	1	4	5	5	5	4	5	4	5	5	4	5	5	5	5	5	5	5	5	5	5	5	5	4	5	5	5	5	5	5	4	5	4	5	5	6	5	5	5	4	5
1	2	4	3	5	6	7	6	7	6	4	5	3	4	5	6	7	6	7	5	4	5	4	6	7	6	7	6	7	6	4	5	5	3	6	6	7	7	5	6	4	5	6	6	5
